# Supplementary material for: 4-(Prop-2-yn­yl)-2H-1,4-benzo­thia­zin-3(4H)-one
Source: Acta Crystallogr Sect E Struct Rep Online. 2014 May 10;70(Pt 6):o641. doi: 10.1107/S160053681400943X (PMC4050998; doi:10.1107/S160053681400943X)
Supplement: Supplementary file 1 [file e-70-0o641-sup1.cif]

##############################################################################
#                                                                            #
# This CIF contains the data in a paper accepted for publication in          #
# Acta Crystallographica Section E. It conforms to the requirements of       #
# Notes for Authors for Acta Crystallographica Section E, and has been       #
# peer reviewed under the auspices of the IUCr Commission on Journals.       #
#                                                                            #
# Full details of the Crystallographic Information File format               #
# are given in the paper "The Crystallographic Information File (CIF):       #
# a New Standard Archive File for Crystallography" by S. R. Hall, F. H.      #
# Allen and I. D. Brown [Acta Cryst. (1991), A47, 655-685].                  #
#                                                                            #
# The current version of the core CIF dictionary is obtainable from          #
# ftp://ftp.iucr.org/pub/cif_core.dic.                                       #
#                                                                            #
# Software is freely available for graphical display of the structure(s)     #
# in this CIF. For information consult the CIF software page                 #
# http://www.iucr.org/resources/cif/software.                                #
#                                                                            #
# This file may be used for bona fide research purposes within the           #
# scientific community so long as proper attribution is given to the journal # 
# article from which it was obtained.                                        #
#                                                                            #
##############################################################################
data_I
_audit_creation_method     SHELXL-97
_journal_date_recd_electronic     2014-04-11
_journal_date_accepted     2014-04-26
_journal_name_full     'Acta Crystallographica, Section E'
_journal_year     2014
_journal_volume     70
_journal_issue      6
_journal_page_first     o641
_journal_page_last     o641
_journal_paper_category     QO
_journal_paper_doi     10.1107/S160053681400943X
_journal_coeditor_code     IM2453
_publ_contact_author_name     'Nada Kheira Sebbar'
_publ_contact_author_address
;
Laboratoire de Chimie Organique H\'et\'erocyclique URAC 21,
P\^ole de Comp\'etence Pharmacochimie, Av. Ibn Battouta, BP 1014,
Facult\'e des Sciences, Universit\'e Mohammed V-Agdal, Rabat, Morocco
;
_publ_contact_author_email     'nk_sebbar@yahoo.fr'
_publ_contact_author_fax     '212 537 77 54 40'
_publ_contact_author_phone     '212 537 77 54 40'
_publ_section_title
;
4-(Prop-2-ynyl)-2<i>H</i>-1,4-benzothiazin-3(4<i>H</i>)-one
;
loop_
    _publ_author_name
    _publ_author_address
    'Sebbar, Nada Kheira'
;
Laboratoire de Chimie Organique H\'et\'erocyclique URAC 21,
P\^ole de Comp\'etence Pharmacochimie, Av. Ibn Battouta, BP 1014,
Facult\'e des Sciences, Universit\'e Mohammed V-Agdal, Rabat, Morocco
;
    'Zerzouf, Abdelfettah'
;
Laboratoire de Chimie Organique et Etudes Physicochimiques, ENS Takaddoum,
Rabat, Morocco
;
    'Essassi, El Mokhtar'
;
Laboratoire de Chimie Organique H\'et\'erocyclique URAC 21,
P\^ole de Comp\'etence Pharmacochimie, Av. Ibn Battouta, BP 1014,
Facult\'e des Sciences, Universit\'e Mohammed V-Agdal, Rabat, Morocco
;
    'Saadi, Mohamed'
;
Laboratoire de Chimie du Solide Appliqu\'ee,
Facult\'e des Sciences, Universit\'e Mohammed V-Agdal
Avenue Ibn Battouta, BP 1014, Rabat, Morocco
;
    'El Ammari, Lahcen'
;
Laboratoire de Chimie du Solide Appliqu\'ee,
Facult\'e des Sciences, Universit\'e Mohammed V-Agdal
Avenue Ibn Battouta, BP 1014, Rabat, Morocco
;
_database_code_depnum_ccdc_archive     'CCDC 999603'
_chemical_name_systematic
;
4-(Prop-2-ynyl)-2<i>H</i>-1,4-benzothiazin-3(4<i>H</i>)-one
;
_chemical_name_common     ?
_chemical_formula_moiety     'C11 H9 N O S'
_chemical_formula_sum     'C11 H9 N O S'
_chemical_formula_iupac     'C11 H9 N O S'
_chemical_formula_weight     203.25
_chemical_melting_point     ?
_symmetry_cell_setting     monoclinic
_symmetry_space_group_name_H-M     'P 21/n'
_symmetry_space_group_name_Hall     '-P 2yn'
loop_
    _symmetry_equiv_pos_as_xyz
    'x, y, z'
    '-x+1/2, y+1/2, -z+1/2'
    '-x, -y, -z'
    'x-1/2, -y-1/2, z-1/2'
_cell_length_a     9.005(2)
_cell_length_b     10.889(3)
_cell_length_c     10.341(3)
_cell_angle_alpha     90.00
_cell_angle_beta     104.565(7)
_cell_angle_gamma     90.00
_cell_volume     981.3(4)
_cell_formula_units_Z     4
_cell_measurement_reflns_used     2532
_cell_measurement_theta_min     2.69
_cell_measurement_theta_max     28.69
_cell_measurement_temperature     296(2)
_exptl_crystal_description     block
_exptl_crystal_colour     colourless
_exptl_crystal_size_max     0.39
_exptl_crystal_size_mid     0.34
_exptl_crystal_size_min     0.28
_exptl_crystal_density_diffrn     1.376
_exptl_crystal_density_meas     ?
_exptl_crystal_density_method     'not measured'
_exptl_crystal_F_000     424
_exptl_absorpt_coefficient_mu     0.292
_exptl_absorpt_correction_type     multi-scan
_exptl_absorpt_process_details     '(SADABS; Bruker, 2009)'
_exptl_absorpt_correction_T_min     0.6919
_exptl_absorpt_correction_T_max     0.7468
_exptl_special_details     ?
_diffrn_ambient_temperature     296(2)
_diffrn_radiation_type     MoK\a
_diffrn_radiation_wavelength     0.71073
_diffrn_radiation_source     'fine-focus sealed tube'
_diffrn_radiation_monochromator     graphite
_diffrn_measurement_device_type     'Bruker X8 APEX'
_diffrn_measurement_method     '\f and \w scans'
_diffrn_reflns_number     9586
_diffrn_reflns_av_R_equivalents     0.0247
_diffrn_reflns_av_sigmaI/netI     0.0232
_diffrn_reflns_theta_min     2.69
_diffrn_reflns_theta_max     28.69
_diffrn_reflns_theta_full     28.69
_diffrn_measured_fraction_theta_max     1.000
_diffrn_measured_fraction_theta_full     1.000
_diffrn_reflns_limit_h_min     -12
_diffrn_reflns_limit_h_max     12
_diffrn_reflns_limit_k_min     -14
_diffrn_reflns_limit_k_max     14
_diffrn_reflns_limit_l_min     -13
_diffrn_reflns_limit_l_max     13
_refine_special_details
;
Refinement of <i>F</i>^2^ against all reflections. The weighted <i>R</i>-factor
<i>wR</i> and goodness of fit <i>S</i> are based on <i>F</i>^2^, conventional
<i>R</i>-factors <i>R</i> are based on <i>F</i>, with <i>F</i> set to zero for
negative <i>F</i>^2^. The threshold expression of <i>F</i>^2^ >
\s(<i>F</i>^2^) is used only for calculating <i>R</i>-factors(gt) <i>etc</i>.
and is not relevant to the choice of reflections for refinement.
<i>R</i>-factors based on <i>F</i>^2^ are statistically about twice as large
as those based on <i>F</i>, and <i>R</i>- factors based on all data will be
even larger.
;
_reflns_number_total     2532
_reflns_number_gt     2242
_reflns_threshold_expression     I>2sigma(I)
_refine_ls_structure_factor_coef     Fsqd
_refine_ls_matrix_type     full
_refine_ls_R_factor_all     0.0375
_refine_ls_R_factor_gt     0.0332
_refine_ls_wR_factor_gt     0.0931
_refine_ls_wR_factor_ref     0.0971
_refine_ls_goodness_of_fit_ref     1.046
_refine_ls_restrained_S_all     1.046
_refine_ls_number_reflns     2532
_refine_ls_number_parameters     127
_refine_ls_number_restraints     0
_refine_ls_hydrogen_treatment     constr
_refine_ls_weighting_scheme     calc
_refine_ls_weighting_details
         'calc w=1/[\s^2^(Fo^2^)+(0.0525P)^2^+0.1971P] where P=(Fo^2^+2Fc^2^)/3'
_atom_sites_solution_hydrogens     geom
_atom_sites_solution_primary     direct
_atom_sites_solution_secondary     difmap
_refine_ls_shift/su_max     0.001
_refine_ls_shift/su_mean     0.000
_refine_diff_density_max     0.293
_refine_diff_density_min     -0.261
_refine_ls_extinction_method     none
_refine_ls_extinction_coef     ?
loop_
    _atom_type_symbol
    _atom_type_description
    _atom_type_scat_dispersion_real
    _atom_type_scat_dispersion_imag
    _atom_type_scat_source
    'C' 'C' 0.0033 0.0016
                         'International Tables Vol C Tables 4.2.6.8 and 6.1.1.4'
    'H' 'H' 0.0000 0.0000
                         'International Tables Vol C Tables 4.2.6.8 and 6.1.1.4'
    'N' 'N' 0.0061 0.0033
                         'International Tables Vol C Tables 4.2.6.8 and 6.1.1.4'
    'O' 'O' 0.0106 0.0060
                         'International Tables Vol C Tables 4.2.6.8 and 6.1.1.4'
    'S' 'S' 0.1246 0.1234
                         'International Tables Vol C Tables 4.2.6.8 and 6.1.1.4'
_computing_data_collection     'APEX2 (Bruker, 2009)'
_computing_cell_refinement     'SAINT-Plus (Bruker, 2009)'
_computing_data_reduction     'SAINT-Plus (Bruker, 2009)'
_computing_structure_solution     'SHELXS97 (Sheldrick, 2008)'
_computing_structure_refinement     'SHELXL97 (Sheldrick, 2008)'
_computing_molecular_graphics     'ORTEP-3 for Windows (Farrugia, 2012)'
_computing_publication_material
                               'PLATON (Spek, 2009) and publCIF (Westrip, 2010)'
loop_
    _atom_site_type_symbol
    _atom_site_label
    _atom_site_fract_x
    _atom_site_fract_y
    _atom_site_fract_z
    _atom_site_U_iso_or_equiv
    _atom_site_adp_type
    _atom_site_calc_flag
    _atom_site_refinement_flags
    _atom_site_occupancy
    _atom_site_symmetry_multiplicity
    _atom_site_disorder_assembly
    _atom_site_disorder_group
    C C1 0.72598(13) 0.66267(11) 0.41584(11) 0.0349(2) Uani d . 1 1 . .
    C C2 0.57459(15) 0.63028(14) 0.40891(14) 0.0468(3) Uani d . 1 1 . .
    H H2 0.5255 0.6635 0.4699 0.056 Uiso calc R 1 1 . .
    C C3 0.49680(15) 0.54991(15) 0.31310(16) 0.0545(4) Uani d . 1 1 . .
    H H3 0.3950 0.5302 0.3081 0.065 Uiso calc R 1 1 . .
    C C4 0.57071(16) 0.49879(14) 0.22443(16) 0.0523(3) Uani d . 1 1 . .
    H H4 0.5185 0.4439 0.1599 0.063 Uiso calc R 1 1 . .
    C C5 0.72189(15) 0.52826(12) 0.23035(13) 0.0432(3) Uani d . 1 1 . .
    H H5 0.7710 0.4922 0.1709 0.052 Uiso calc R 1 1 . .
    C C6 0.80051(12) 0.61176(10) 0.32501(11) 0.0321(2) Uani d . 1 1 . .
    C C7 1.05883(13) 0.68706(11) 0.43826(12) 0.0365(2) Uani d . 1 1 . .
    C C8 1.00619(14) 0.69227(13) 0.56496(12) 0.0400(3) Uani d . 1 1 . .
    H H8A 1.0811 0.7365 0.6327 0.048 Uiso calc R 1 1 . .
    H H8B 0.9981 0.6096 0.5974 0.048 Uiso calc R 1 1 . .
    C C9 1.00187(16) 0.64258(13) 0.20101(12) 0.0430(3) Uani d . 1 1 . .
    H H9A 0.9145 0.6591 0.1264 0.052 Uiso calc R 1 1 . .
    H H9B 1.0779 0.7059 0.2021 0.052 Uiso calc R 1 1 . .
    C C10 1.06719(14) 0.52290(14) 0.18089(12) 0.0430(3) Uani d . 1 1 . .
    N N1 0.95243(11) 0.64883(9) 0.32600(9) 0.0343(2) Uani d . 1 1 . .
    C C11 1.12110(16) 0.42755(16) 0.16435(14) 0.0528(3) Uani d . 1 1 . .
    H H11 1.1637 0.3522 0.1513 0.063 Uiso calc R 1 1 . .
    O O1 1.18902(11) 0.71561(11) 0.43539(11) 0.0552(3) Uani d . 1 1 . .
    S S1 0.82271(4) 0.76777(3) 0.53643(3) 0.04266(12) Uani d . 1 1 . .
loop_
    _atom_site_aniso_label
    _atom_site_aniso_U_11
    _atom_site_aniso_U_22
    _atom_site_aniso_U_33
    _atom_site_aniso_U_12
    _atom_site_aniso_U_13
    _atom_site_aniso_U_23
    C1 0.0342(5) 0.0363(6) 0.0354(5) 0.0037(4) 0.0114(4) 0.0046(4)
    C2 0.0349(6) 0.0579(8) 0.0515(7) 0.0039(5) 0.0181(5) 0.0071(6)
    C3 0.0322(6) 0.0634(9) 0.0667(9) -0.0064(6) 0.0101(6) 0.0087(7)
    C4 0.0433(7) 0.0464(7) 0.0602(8) -0.0078(6) -0.0002(6) -0.0034(6)
    C5 0.0411(6) 0.0410(6) 0.0456(6) 0.0019(5) 0.0074(5) -0.0055(5)
    C6 0.0299(5) 0.0317(5) 0.0350(5) 0.0015(4) 0.0086(4) 0.0038(4)
    C7 0.0342(5) 0.0343(6) 0.0421(6) -0.0021(4) 0.0115(4) 0.0026(5)
    C8 0.0376(6) 0.0451(6) 0.0359(6) -0.0005(5) 0.0067(5) -0.0010(5)
    C9 0.0458(7) 0.0512(7) 0.0373(6) 0.0020(5) 0.0202(5) 0.0070(5)
    C10 0.0364(6) 0.0614(8) 0.0346(6) 0.0008(5) 0.0155(5) -0.0003(5)
    N1 0.0335(5) 0.0389(5) 0.0340(5) -0.0008(4) 0.0147(4) 0.0015(4)
    C11 0.0466(7) 0.0656(9) 0.0484(7) 0.0069(7) 0.0158(6) -0.0085(7)
    O1 0.0370(5) 0.0686(7) 0.0619(6) -0.0143(4) 0.0160(4) 0.0024(5)
    S1 0.0458(2) 0.04378(19) 0.04046(19) 0.00495(12) 0.01474(14) -0.00623(12)
_geom_special_details
;
All e.s.d.'s (except the e.s.d. in the dihedral angle between two l.s. planes)
are estimated using the full covariance matrix. The cell e.s.d.'s are taken
into account individually in the estimation of e.s.d.'s in distances, angles
and torsion angles; correlations between e.s.d.'s in cell parameters are only
used when they are defined by crystal symmetry. An approximate (isotropic)
treatment of cell e.s.d.'s is used for estimating e.s.d.'s involving l.s.
planes.
;
loop_
    _geom_bond_atom_site_label_1
    _geom_bond_atom_site_label_2
    _geom_bond_site_symmetry_2
    _geom_bond_distance
    _geom_bond_publ_flag
    C1 C2 . 1.3924(17) ?
    C1 C6 . 1.3990(16) ?
    C1 S1 . 1.7542(13) ?
    C2 C3 . 1.374(2) ?
    C2 H2 . 0.9300 ?
    C3 C4 . 1.379(2) ?
    C3 H3 . 0.9300 ?
    C4 C5 . 1.385(2) ?
    C4 H4 . 0.9300 ?
    C5 C6 . 1.3919(17) ?
    C5 H5 . 0.9300 ?
    C6 N1 . 1.4239(14) ?
    C7 O1 . 1.2204(15) ?
    C7 N1 . 1.3709(16) ?
    C7 C8 . 1.5023(16) ?
    C8 S1 . 1.8021(13) ?
    C8 H8A . 0.9700 ?
    C8 H8B . 0.9700 ?
    C9 C10 . 1.4660(19) ?
    C9 N1 . 1.4707(14) ?
    C9 H9A . 0.9700 ?
    C9 H9B . 0.9700 ?
    C10 C11 . 1.177(2) ?
    C11 H11 . 0.9300 ?
loop_
    _geom_angle_atom_site_label_1
    _geom_angle_atom_site_label_2
    _geom_angle_atom_site_label_3
    _geom_angle_site_symmetry_1
    _geom_angle_site_symmetry_3
    _geom_angle
    _geom_angle_publ_flag
    C2 C1 C6 . . 119.60(12) ?
    C2 C1 S1 . . 120.43(10) ?
    C6 C1 S1 . . 119.97(9) ?
    C3 C2 C1 . . 120.88(13) ?
    C3 C2 H2 . . 119.6 ?
    C1 C2 H2 . . 119.6 ?
    C2 C3 C4 . . 119.52(12) ?
    C2 C3 H3 . . 120.2 ?
    C4 C3 H3 . . 120.2 ?
    C3 C4 C5 . . 120.71(13) ?
    C3 C4 H4 . . 119.6 ?
    C5 C4 H4 . . 119.6 ?
    C4 C5 C6 . . 120.20(12) ?
    C4 C5 H5 . . 119.9 ?
    C6 C5 H5 . . 119.9 ?
    C5 C6 C1 . . 119.07(11) ?
    C5 C6 N1 . . 120.54(10) ?
    C1 C6 N1 . . 120.34(10) ?
    O1 C7 N1 . . 121.86(11) ?
    O1 C7 C8 . . 121.83(12) ?
    N1 C7 C8 . . 116.32(10) ?
    C7 C8 S1 . . 110.60(9) ?
    C7 C8 H8A . . 109.5 ?
    S1 C8 H8A . . 109.5 ?
    C7 C8 H8B . . 109.5 ?
    S1 C8 H8B . . 109.5 ?
    H8A C8 H8B . . 108.1 ?
    C10 C9 N1 . . 112.76(10) ?
    C10 C9 H9A . . 109.0 ?
    N1 C9 H9A . . 109.0 ?
    C10 C9 H9B . . 109.0 ?
    N1 C9 H9B . . 109.0 ?
    H9A C9 H9B . . 107.8 ?
    C11 C10 C9 . . 179.18(14) ?
    C7 N1 C6 . . 123.91(9) ?
    C7 N1 C9 . . 117.17(10) ?
    C6 N1 C9 . . 118.89(10) ?
    C10 C11 H11 . . 180.0 ?
    C1 S1 C8 . . 95.14(6) ?
loop_
    _geom_hbond_atom_site_label_D
    _geom_hbond_atom_site_label_H
    _geom_hbond_atom_site_label_A
    _geom_hbond_site_symmetry_A
    _geom_hbond_distance_DH
    _geom_hbond_distance_HA
    _geom_hbond_distance_DA
    _geom_hbond_angle_DHA
    C11 H11 O1 2_745 0.93 2.32 3.1937(19) 156.9
_iucr_refine_instructions_details
;
TITL EL14_D028_DRX1 in P2(1)/n
CELL  0.71073   9.0048  10.8887  10.3407   90.000  104.565   90.000
ZERR     4.00   0.0022   0.0025   0.0025    0.000    0.007    0.000
LATT   1
SYMM  1/2 - X, 1/2 + Y, 1/2 - Z
SFAC  C    H    N    O    S
UNIT  44   36   4    4    4
MERG   2
SHEL   60 0.74
FMAP   2
PLAN   10
ACTA
BOND
BOND   $H
HTAB C11 O1_$1
eqiv $1 5/2-x, -1/2+y, 1/2-z
L.S.  10
TEMP    23.00
WGHT    0.052500    0.197100
FVAR       0.75066
C1    1    0.725976    0.662665    0.415841    11.00000    0.03425    0.03635 =
         0.03540    0.00455    0.01136    0.00371
C2    1    0.574588    0.630284    0.408909    11.00000    0.03493    0.05791 =
         0.05146    0.00710    0.01807    0.00394
AFIX  43
H2    2    0.525452    0.663483    0.469920    11.00000   -1.20000
AFIX   0
C3    1    0.496798    0.549910    0.313103    11.00000    0.03215    0.06340 =
         0.06670    0.00873    0.01006   -0.00639
AFIX  43
H3    2    0.395037    0.530153    0.308130    11.00000   -1.20000
AFIX   0
C4    1    0.570712    0.498793    0.224433    11.00000    0.04325    0.04643 =
         0.06018   -0.00339   -0.00016   -0.00776
AFIX  43
H4    2    0.518496    0.443930    0.159948    11.00000   -1.20000
AFIX   0
C5    1    0.721887    0.528262    0.230352    11.00000    0.04107    0.04096 =
         0.04559   -0.00555    0.00744    0.00192
AFIX  43
H5    2    0.771015    0.492158    0.170906    11.00000   -1.20000
AFIX   0
C6    1    0.800515    0.611755    0.325006    11.00000    0.02992    0.03173 =
         0.03499    0.00379    0.00864    0.00153
C7    1    1.058832    0.687060    0.438260    11.00000    0.03417    0.03435 =
         0.04207    0.00256    0.01146   -0.00211
C8    1    1.006189    0.692272    0.564959    11.00000    0.03765    0.04506 =
         0.03586   -0.00100    0.00672   -0.00054
AFIX  23
H8A   2    1.081125    0.736519    0.632746    11.00000   -1.20000
H8B   2    0.998061    0.609581    0.597391    11.00000   -1.20000
AFIX   0
C9    1    1.001872    0.642577    0.201011    11.00000    0.04583    0.05117 =
         0.03725    0.00703    0.02021    0.00205
AFIX  23
H9A   2    0.914532    0.659120    0.126414    11.00000   -1.20000
H9B   2    1.077925    0.705906    0.202056    11.00000   -1.20000
AFIX   0
C10   1    1.067187    0.522896    0.180886    11.00000    0.03642    0.06142 =
         0.03464   -0.00028    0.01549    0.00085
N1    3    0.952431    0.648832    0.326005    11.00000    0.03349    0.03889 =
         0.03400    0.00149    0.01470   -0.00080
C11   1    1.121097    0.427546    0.164349    11.00000    0.04656    0.06558 =
         0.04836   -0.00848    0.01585    0.00694
AFIX 163
H11   2    1.163705    0.352185    0.151279    11.00000   -1.20000
AFIX   0
O1    4    1.189025    0.715605    0.435385    11.00000    0.03702    0.06863 =
         0.06195    0.00240    0.01601   -0.01429
S1    5    0.822710    0.767770    0.536433    11.00000    0.04584    0.04378 =
         0.04046   -0.00623    0.01474    0.00495
HKLF 4
REM  EL14_D028_DRX1 in P2(1)/n
REM R1 =  0.0332 for   2242 Fo > 4sig(Fo)  and  0.0375 for all   2532 data
REM    127 parameters refined using      0 restraints
END
WGHT      0.0525      0.1969
REM Highest difference peak  0.293,  deepest hole -0.261,  1-sigma level  0.041
Q1    1   0.7529  0.6409  0.3625  11.00000  0.05    0.29
Q2    1   0.9796  0.6493  0.2628  11.00000  0.05    0.27
Q3    1   1.0271  0.6921  0.5008  11.00000  0.05    0.25
Q4    1   0.7659  0.7151  0.4851  11.00000  0.05    0.24
Q5    1   0.8722  0.6355  0.3210  11.00000  0.05    0.23
Q6    1   0.7530  0.5799  0.2757  11.00000  0.05    0.23
Q7    1   0.6447  0.6588  0.3978  11.00000  0.05    0.22
Q8    1   0.5330  0.6098  0.3408  11.00000  0.05    0.21
Q9    1   1.1119  0.5052  0.1407  11.00000  0.05    0.21
Q10   1   0.9198  0.7339  0.5409  11.00000  0.05    0.21
;
