# Supplementary material for: 4-(Prop-2-yn­yl)-2H-1,4-benzo­thia­zin-3(4H)-one
Source: Acta Crystallogr Sect E Struct Rep Online. 2014 May 10;70(Pt 6):o641. doi: 10.1107/S160053681400943X (PMC4050998; doi:10.1107/S160053681400943X)
Supplement: Supplementary file 2 [file e-70-0o641-Isup2.hkl]

# 
# h,k,l, Fc-squared, Fo-squared, sigma(Fo-squared) and status flag 
# 
data_I
_shelx_title ' EL14_D028_DRX1 in P2(1)/n' 
_shelx_refln_list_code          4 
_shelx_F_calc_maximum      134.65 
_exptl_crystal_F_000       424.00 
_reflns_d_resolution_high  0.7401 
 
loop_ 
 _symmetry_equiv_pos_as_xyz 
 'x, y, z' 
 '-x+1/2, y+1/2, -z+1/2' 
 '-x, -y, -z' 
 'x-1/2, -y-1/2, z-1/2' 
 
_cell_length_a     9.0048 
_cell_length_b    10.8887 
_cell_length_c    10.3407 
_cell_angle_alpha  90.000 
_cell_angle_beta  104.565 
_cell_angle_gamma  90.000 
 
_shelx_F_squared_multiplier     1.000 
 
loop_ 
 _refln_index_h 
 _refln_index_k 
 _refln_index_l 
 _refln_F_squared_calc 
 _refln_F_squared_meas 
 _refln_F_squared_sigma 
 _refln_observed_status 
   2   0   0     1095.82     1059.17     28.84 o 
   4   0   0     1233.66     1475.64     41.07 o 
   6   0   0      294.65      287.99      5.48 o 
   8   0   0      509.28      470.94     18.28 o 
  10   0   0       52.50       42.16      1.87 o 
   1   1   0      479.15      484.81      7.06 o 
   2   1   0      259.39      256.01      3.50 o 
   3   1   0        0.05       -0.13      0.13 o 
   4   1   0      826.97      821.90     12.17 o 
   5   1   0        7.63        4.96      0.34 o 
   6   1   0       19.24       17.50      0.58 o 
   7   1   0        8.35        8.50      0.47 o 
   8   1   0      137.53      121.62      2.53 o 
   9   1   0       16.64       14.18      0.79 o 
  10   1   0       22.53       24.64      1.04 o 
  11   1   0        0.93        0.60      0.52 o 
   0   2   0     1802.91     1760.33     25.79 o 
   1   2   0     1569.12     1681.25     22.60 o 
   2   2   0     1236.37     1349.36     19.84 o 
   3   2   0        6.16        6.56      0.24 o 
   4   2   0        3.31        2.45      0.32 o 
   5   2   0      197.96      236.95      3.71 o 
   6   2   0     1001.06     1009.23     15.01 o 
   7   2   0       51.59       58.51      1.22 o 
   8   2   0      229.74      226.07      4.88 o 
   9   2   0        0.21       -0.32      0.32 o 
  10   2   0        1.30        2.06      0.51 o 
  11   2   0        3.85        3.58      0.61 o 
   1   3   0     4344.77     4351.30     58.44 o 
   2   3   0        0.20        0.55      0.14 o 
   3   3   0     1298.89     1372.80     18.46 o 
   4   3   0      215.49      195.80      3.10 o 
   5   3   0      437.40      479.30      7.25 o 
   6   3   0        8.60       10.01      0.48 o 
   7   3   0        1.95        2.46      0.68 o 
   8   3   0        7.50        5.59      0.59 o 
   9   3   0       15.46       16.95      1.04 o 
  10   3   0       67.76       73.04      1.90 o 
  11   3   0        1.44        0.61      0.50 o 
   0   4   0      741.02      813.14     13.39 o 
   1   4   0     1246.31     1288.04     15.97 o 
   2   4   0     1027.34     1017.23     13.72 o 
   3   4   0       17.88       19.69      0.52 o 
   4   4   0      184.54      213.82      3.10 o 
   5   4   0      206.11      200.66      3.22 o 
   6   4   0      164.85      149.18      2.52 o 
   7   4   0       92.05       94.41      2.00 o 
   8   4   0      134.53      134.82      2.77 o 
   9   4   0       17.80       18.00      1.04 o 
  10   4   0        0.00       -0.44      0.44 o 
  11   4   0        3.31        4.25      0.61 o 
   1   5   0       33.53       41.61      0.62 o 
   2   5   0      289.38      296.80      4.16 o 
   3   5   0      732.14      748.30     10.20 o 
   4   5   0      263.45      261.41      3.75 o 
   5   5   0       49.99       52.00      1.09 o 
   6   5   0        9.44        8.18      0.67 o 
   7   5   0        0.17        0.26      0.41 o 
   8   5   0        0.72        0.82      0.49 o 
   9   5   0        4.72        4.36      0.70 o 
  10   5   0        8.53        9.34      0.86 o 
  11   5   0        0.02       -0.53      1.09 o 
   0   6   0      216.77      242.10      4.14 o 
   1   6   0     1461.34     1455.85     20.55 o 
   2   6   0      952.86      938.57     11.76 o 
   3   6   0      211.74      214.92      3.14 o 
   4   6   0      397.00      382.45      5.40 o 
   5   6   0       11.31       10.84      0.60 o 
   6   6   0      475.75      452.75      7.87 o 
   7   6   0      356.46      366.88      6.52 o 
   8   6   0        6.24        6.89      0.79 o 
   9   6   0       87.29       85.63      2.41 o 
  10   6   0       24.09       26.99      1.59 o 
   1   7   0       15.61       13.04      0.38 o 
   2   7   0      486.28      513.29      6.11 o 
   3   7   0        7.33        9.26      0.41 o 
   4   7   0      313.62      313.46      4.51 o 
   5   7   0      141.22      138.75      2.47 o 
   6   7   0      300.83      291.49      5.28 o 
   7   7   0       82.06       89.63      2.06 o 
   8   7   0       10.57       12.31      0.96 o 
   9   7   0       29.83       29.06      1.32 o 
  10   7   0        0.66        0.55      0.92 o 
   0   8   0      229.96      236.53      7.44 o 
   1   8   0      708.47      693.57     10.54 o 
   2   8   0      112.30      118.67      1.60 o 
   3   8   0       87.13       90.31      1.40 o 
   4   8   0       28.82       29.73      0.87 o 
   5   8   0        1.54        1.90      0.36 o 
   6   8   0        2.26        1.67      0.56 o 
   7   8   0      101.04      105.73      2.46 o 
   8   8   0      152.35      150.62      3.65 o 
   9   8   0        0.46        0.99      0.78 o 
   1   9   0       98.34       96.69      1.75 o 
   2   9   0       23.63       22.59      0.63 o 
   3   9   0       17.44       15.24      0.53 o 
   4   9   0       14.24       11.98      0.50 o 
   5   9   0       37.47       35.59      1.03 o 
   6   9   0       33.26       34.02      1.13 o 
   7   9   0        1.88        2.93      0.54 o 
   8   9   0       32.65       35.40      1.49 o 
   9   9   0       73.77       85.07      3.03 o 
   0  10   0       43.94       39.10      3.02 o 
   1  10   0      127.27      116.11      2.16 o 
   2  10   0        1.88        1.56      0.38 o 
   3  10   0        2.71        2.77      0.42 o 
   4  10   0        7.90        7.86      0.55 o 
   5  10   0      108.03      114.65      2.25 o 
   6  10   0       17.25       19.50      1.07 o 
   7  10   0       13.30       12.87      2.40 o 
   8  10   0        4.56        3.62      0.85 o 
   1  11   0       42.02       41.93      1.59 o 
   2  11   0       55.13       51.08      1.42 o 
   3  11   0       58.50       59.82      1.57 o 
   4  11   0       15.31       15.10      0.85 o 
   5  11   0       30.16       28.61      1.12 o 
   6  11   0       10.91       11.45      0.96 o 
   7  11   0        0.32        0.18      0.63 o 
   0  12   0        0.04       -0.14      0.71 o 
   1  12   0       77.08       74.80      1.86 o 
   2  12   0        3.73        4.24      0.59 o 
   3  12   0      113.59      112.29      2.50 o 
   4  12   0        3.60        4.60      0.61 o 
   5  12   0       79.65       82.35      2.10 o 
   6  12   0        8.28        8.08      1.02 o 
   1  13   0       22.86       20.26      0.98 o 
   2  13   0        0.29       -0.13      0.56 o 
   3  13   0       50.52       58.76      1.70 o 
   4  13   0        5.49        4.55      0.70 o 
   5  13   0       28.69       27.44      1.22 o 
   0  14   0        0.02        0.89      0.89 o 
   1  14   0       10.48       11.91      0.89 o 
   2  14   0       16.29       14.85      0.95 o 
   3  14   0        0.14       -0.10      0.52 o 
 -11   0   1       72.56       66.92      2.63 o 
  -9   0   1      283.21      245.91      6.59 o 
  -7   0   1        3.90        4.78      0.44 o 
  -5   0   1     5456.32     5828.95    134.95 o 
  -3   0   1     3525.27     3652.63     84.44 o 
  -1   0   1     4271.88     3461.40    451.16 o 
   1   0   1      242.82      258.95      4.30 o 
   3   0   1      599.64      601.36     12.76 o 
   5   0   1      132.98      116.14      2.17 o 
   7   0   1        0.58        0.09      0.38 o 
   9   0   1      142.21      142.86      4.14 o 
  11   0   1       32.15       40.49      1.92 o 
 -11   1   1        3.41        4.40      0.65 o 
 -10   1   1       10.06        9.16      0.72 o 
  -9   1   1        0.45        1.62      0.42 o 
  -8   1   1       39.01       33.50      0.92 o 
  -7   1   1      230.33      205.80      3.38 o 
  -6   1   1        2.24        2.70      0.23 o 
  -5   1   1      161.48      142.91      2.15 o 
  -4   1   1        1.55        0.93      0.24 o 
  -3   1   1      803.05      824.60     11.18 o 
  -2   1   1      832.42      949.61     12.71 o 
  -1   1   1      758.50      732.91     12.13 o 
   0   1   1      839.13      748.74     10.33 o 
   1   1   1     3151.76     3207.49     65.18 o 
   2   1   1     1935.18     2010.76     29.66 o 
   3   1   1        0.39       -0.08      0.08 o 
   4   1   1      932.73     1036.59     17.10 o 
   5   1   1       12.60        6.84      0.34 o 
   6   1   1        1.43        2.20      0.25 o 
   7   1   1       19.60       17.17      0.56 o 
   8   1   1       87.54       80.73      2.36 o 
   9   1   1       62.52       59.94      1.57 o 
  10   1   1        0.03       -0.18      0.39 o 
  11   1   1       12.24       15.09      0.93 o 
 -11   2   1       74.05       82.43      2.17 o 
 -10   2   1        0.31        0.19      0.42 o 
  -9   2   1       33.50       32.51      1.30 o 
  -8   2   1      134.59      110.13      2.33 o 
  -7   2   1       23.57       26.21      0.74 o 
  -6   2   1       30.43       35.43      0.84 o 
  -5   2   1      901.05      883.46     13.14 o 
  -4   2   1      689.25      782.03     11.62 o 
  -3   2   1      187.63      177.02      2.78 o 
  -2   2   1     2733.98     2778.94     40.92 o 
  -1   2   1     1284.04     1369.47     16.99 o 
   0   2   1     7913.73     7863.28     96.76 o 
   1   2   1     8555.98     8540.51    124.81 o 
   2   2   1      314.95      360.19      5.40 o 
   3   2   1     2714.73     2838.88     41.92 o 
   4   2   1      773.90      841.82     12.51 o 
   5   2   1      656.77      660.05     11.05 o 
   6   2   1       19.12       21.46      0.68 o 
   7   2   1       49.03       45.72      1.20 o 
   8   2   1       26.67       27.28      1.12 o 
   9   2   1      213.05      207.47      3.99 o 
  10   2   1       12.87       13.19      0.83 o 
  11   2   1       45.16       42.92      1.40 o 
 -11   3   1        0.36        1.24      0.57 o 
 -10   3   1        4.15        4.48      0.75 o 
  -9   3   1       23.10       23.06      1.22 o 
  -8   3   1       29.71       23.15      0.88 o 
  -7   3   1        8.45        5.28      0.42 o 
  -6   3   1       11.87        9.10      0.46 o 
  -5   3   1      223.54      213.99      3.43 o 
  -4   3   1     1028.91     1177.33     17.38 o 
  -3   3   1       71.38       72.37      1.27 o 
  -2   3   1     1538.22     1604.36     21.47 o 
  -1   3   1      122.64      103.49      1.38 o 
   0   3   1     4604.19     4843.54     60.02 o 
   1   3   1      303.55      297.00      4.48 o 
   2   3   1       55.62       72.19      1.22 o 
   3   3   1       81.21       92.02      1.54 o 
   4   3   1        9.82        9.28      0.36 o 
   5   3   1      729.28      759.16     12.67 o 
   6   3   1      502.80      501.17      8.56 o 
   7   3   1       75.46       76.39      1.68 o 
   8   3   1       24.26       23.79      1.01 o 
   9   3   1       24.93       25.10      1.15 o 
  10   3   1        0.28       -0.20      0.40 o 
  11   3   1        3.12        4.71      0.82 o 
 -11   4   1       44.79       40.33      1.63 o 
 -10   4   1       58.09       57.78      2.28 o 
  -9   4   1        0.72        1.14      0.54 o 
  -8   4   1       10.17       10.01      0.66 o 
  -7   4   1      180.70      185.73      3.14 o 
  -6   4   1      218.87      234.49      3.78 o 
  -5   4   1      254.99      239.07      3.83 o 
  -4   4   1      735.40      755.62     11.25 o 
  -3   4   1     1820.35     1862.68     25.02 o 
  -2   4   1      874.00      895.74     12.11 o 
  -1   4   1       66.95       49.61      0.76 o 
   0   4   1      181.33      196.00      2.38 o 
   1   4   1     1814.87     1914.00     25.61 o 
   2   4   1      828.38      848.07     12.59 o 
   3   4   1      814.59      805.92     12.00 o 
   4   4   1       11.40        9.66      0.39 o 
   5   4   1      314.31      311.15      4.87 o 
   6   4   1      346.06      339.34      5.92 o 
   7   4   1       71.68       67.21      1.55 o 
   8   4   1       11.16       12.26      0.81 o 
   9   4   1       73.71       73.04      2.11 o 
  10   4   1        0.04       -0.16      0.47 o 
  11   4   1       26.60       29.48      1.21 o 
 -11   5   1        2.14        2.86      0.75 o 
 -10   5   1        7.60        6.72      0.81 o 
  -9   5   1        0.10        0.74      0.52 o 
  -8   5   1      143.55      138.41      3.53 o 
  -7   5   1      300.22      316.55      6.76 o 
  -6   5   1      308.27      299.48      4.79 o 
  -5   5   1        0.03        0.18      0.27 o 
  -4   5   1      108.13      120.03      2.06 o 
  -3   5   1       18.12       26.34      0.77 o 
  -2   5   1        4.10       10.56      0.30 o 
  -1   5   1     1054.69     1069.17     13.32 o 
   0   5   1       16.23       23.57      0.55 o 
   1   5   1      545.13      637.74      8.68 o 
   2   5   1      610.29      672.16     10.08 o 
   3   5   1       91.80       93.12      1.62 o 
   4   5   1      130.57      128.77      2.20 o 
   5   5   1      706.89      682.43     10.33 o 
   6   5   1      140.31      132.92      2.59 o 
   7   5   1       19.90       19.48      0.79 o 
   8   5   1        1.22        1.45      0.50 o 
   9   5   1       37.91       42.65      1.51 o 
  10   5   1        0.10       -0.17      0.49 o 
 -10   6   1       16.41       13.95      1.09 o 
  -9   6   1       17.90       18.63      1.12 o 
  -8   6   1       32.89       35.12      1.21 o 
  -7   6   1       16.66       18.57      0.82 o 
  -6   6   1       84.97       81.52      1.62 o 
  -5   6   1      148.63      136.76      2.38 o 
  -4   6   1      406.19      378.53      5.36 o 
  -3   6   1     1098.86     1131.77     15.32 o 
  -2   6   1      136.96      126.90      1.79 o 
  -1   6   1      228.14      248.12      3.02 o 
   0   6   1        2.20        1.22      0.17 o 
   1   6   1      377.71      389.93      5.01 o 
   2   6   1      825.30      813.42     11.07 o 
   3   6   1      541.85      551.71      8.38 o 
   4   6   1      372.38      362.45      5.65 o 
   5   6   1      338.48      326.37      5.16 o 
   6   6   1       77.96       79.12      1.61 o 
   7   6   1        5.33        4.97      0.57 o 
   8   6   1       38.64       38.22      1.41 o 
   9   6   1        1.62        1.17      0.85 o 
  10   6   1        3.48        3.67      0.68 o 
 -10   7   1        0.03        1.09      0.75 o 
  -9   7   1      186.42      184.29      4.37 o 
  -8   7   1        2.39        2.92      0.54 o 
  -7   7   1       82.23       84.73      2.00 o 
  -6   7   1        1.28        0.66      0.37 o 
  -5   7   1      313.45      298.72      4.79 o 
  -4   7   1       87.83       86.01      1.68 o 
  -3   7   1       25.02       29.97      0.65 o 
  -2   7   1      132.42      129.20      1.85 o 
  -1   7   1      375.96      364.98      4.40 o 
   0   7   1      157.75      149.45      2.17 o 
   1   7   1      166.98      182.76      2.49 o 
   2   7   1       87.80       86.15      1.28 o 
   3   7   1        1.32        0.64      0.26 o 
   4   7   1       45.28       48.79      1.11 o 
   5   7   1       74.54       80.94      1.63 o 
   6   7   1       11.93       13.16      0.61 o 
   7   7   1      135.47      145.64      3.37 o 
   8   7   1       44.44       43.09      1.51 o 
   9   7   1        9.60        9.59      0.79 o 
  10   7   1       17.16       20.95      1.12 o 
 -10   8   1       16.09       16.88      1.41 o 
  -9   8   1        9.74        9.13      1.11 o 
  -8   8   1        8.62        6.70      0.66 o 
  -7   8   1        3.55        3.94      0.52 o 
  -6   8   1       88.56       83.57      2.66 o 
  -5   8   1      179.81      177.47      3.39 o 
  -4   8   1      403.39      391.00      5.17 o 
  -3   8   1      107.37      103.17      1.58 o 
  -2   8   1       11.79       12.33      0.44 o 
  -1   8   1       21.29       20.99      0.49 o 
   0   8   1      276.88      287.77      3.80 o 
   1   8   1      117.50      128.65      1.86 o 
   2   8   1      761.96      737.10     11.14 o 
   3   8   1      659.94      651.06      8.98 o 
   4   8   1        0.41        0.20      0.28 o 
   5   8   1        1.54        0.80      0.33 o 
   6   8   1        1.57        1.35      0.33 o 
   7   8   1        0.61        1.27      0.49 o 
   8   8   1       88.59       91.17      2.43 o 
   9   8   1        1.29        0.35      0.44 o 
  -9   9   1        7.95        9.19      2.22 o 
  -8   9   1        0.43        0.40      0.54 o 
  -7   9   1        6.96        6.52      0.77 o 
  -6   9   1       20.28       21.03      0.92 o 
  -5   9   1       41.66       44.85      1.10 o 
  -4   9   1      169.49      160.99      2.54 o 
  -3   9   1       13.59       11.24      0.52 o 
  -2   9   1       22.60       21.35      0.49 o 
  -1   9   1       57.29       60.40      1.38 o 
   0   9   1      221.05      216.17      3.59 o 
   1   9   1      440.94      450.94      6.36 o 
   2   9   1       10.92       11.22      0.58 o 
   3   9   1      194.13      191.67      3.27 o 
   4   9   1       98.05      100.87      1.95 o 
   5   9   1        0.23        0.10      0.33 o 
   6   9   1       16.36       16.42      0.77 o 
   7   9   1      108.29      111.99      2.84 o 
   8   9   1       11.77       15.53      0.95 o 
   9   9   1       13.10       13.12      0.96 o 
  -8  10   1        3.32        3.96      0.98 o 
  -7  10   1        0.00       -0.44      0.49 o 
  -6  10   1        6.07        6.43      0.75 o 
  -5  10   1        4.60        3.91      0.64 o 
  -4  10   1      109.81      107.05      3.36 o 
  -3  10   1       21.08       23.94      0.93 o 
  -2  10   1       29.50       27.19      0.98 o 
  -1  10   1       41.08       39.12      1.00 o 
   0  10   1      218.09      224.21      3.75 o 
   1  10   1       13.05       12.74      0.63 o 
   2  10   1       92.44       91.05      1.82 o 
   3  10   1       45.46       43.39      1.14 o 
   4  10   1      123.57      124.41      2.34 o 
   5  10   1       25.97       25.00      0.92 o 
   6  10   1        2.83        2.74      0.50 o 
   7  10   1        1.32        1.54      0.55 o 
   8  10   1       29.86       31.68      1.55 o 
  -7  11   1        0.62        0.01      0.57 o 
  -6  11   1       20.92       24.07      1.22 o 
  -5  11   1        4.92        3.84      0.68 o 
  -4  11   1        7.33        8.27      0.70 o 
  -3  11   1       99.43       98.93      2.26 o 
  -2  11   1       73.68       74.19      1.82 o 
  -1  11   1       40.67       38.06      1.22 o 
   0  11   1      139.17      125.89      2.62 o 
   1  11   1       24.75       21.71      1.05 o 
   2  11   1        0.01       -0.12      0.34 o 
   3  11   1        5.31        6.00      0.54 o 
   4  11   1       15.81       15.11      0.75 o 
   5  11   1        2.06        3.43      0.72 o 
   6  11   1       52.25       55.24      1.83 o 
   7  11   1       17.16       18.60      1.24 o 
  -6  12   1       21.77       22.82      1.32 o 
  -5  12   1        0.04       -0.66      0.66 o 
  -4  12   1       98.84      100.31      2.37 o 
  -3  12   1        9.23        7.67      0.73 o 
  -2  12   1      164.09      161.96      3.33 o 
  -1  12   1        0.02        0.18      0.44 o 
   0  12   1        2.08        1.48      0.46 o 
   1  12   1        4.18        5.03      0.57 o 
   2  12   1        3.28        3.19      0.52 o 
   3  12   1        0.15       -0.42      0.42 o 
   4  12   1      157.07      162.63      3.36 o 
   5  12   1       13.86       16.07      1.05 o 
   6  12   1        8.01        7.55      1.07 o 
  -5  13   1        4.95        5.62      0.84 o 
  -4  13   1        6.34        8.03      0.88 o 
  -3  13   1       16.78       17.07      1.00 o 
  -2  13   1        0.23        0.14      0.51 o 
  -1  13   1        4.90        4.68      0.62 o 
   0  13   1      105.75      110.55      2.53 o 
   1  13   1        8.43        7.41      0.70 o 
   2  13   1        0.27        0.38      0.51 o 
   3  13   1        9.76        8.72      0.75 o 
   4  13   1        0.37        0.96      0.52 o 
   5  13   1        9.85       10.58      0.92 o 
  -3  14   1       16.53       15.58      1.01 o 
  -2  14   1        2.93        3.11      0.64 o 
  -1  14   1       12.42       11.03      0.86 o 
   0  14   1        6.82        6.28      0.72 o 
   1  14   1        0.51        0.57      0.51 o 
   2  14   1       22.57       25.57      1.17 o 
   3  14   1       23.12       23.27      1.16 o 
 -12   0   2       17.51       18.29      1.69 o 
 -10   0   2       61.34       70.81      2.64 o 
  -8   0   2      173.37      187.62      3.57 o 
  -6   0   2      308.78      309.39      9.23 o 
  -4   0   2      286.42      317.10      7.65 o 
  -2   0   2     2695.18     2818.22     65.37 o 
   0   0   2       42.28       47.56      1.77 o 
   2   0   2     1878.89     2038.92     30.15 o 
   4   0   2     1489.50     1535.79     39.57 o 
   6   0   2      611.00      599.25     14.37 o 
   8   0   2      149.47      147.56      5.41 o 
  10   0   2       36.00       37.14      1.70 o 
 -12   1   2       60.38       71.30      2.06 o 
 -11   1   2        0.03        0.68      0.50 o 
 -10   1   2       17.60       16.45      0.93 o 
  -9   1   2        4.11        3.99      0.41 o 
  -8   1   2      218.58      184.18      3.14 o 
  -7   1   2        0.85        0.93      0.27 o 
  -6   1   2       89.12       80.80      1.38 o 
  -5   1   2      129.84      152.57      2.27 o 
  -4   1   2      960.85     1021.49     13.74 o 
  -3   1   2      784.37      828.48     12.19 o 
  -2   1   2       99.04       98.80      1.45 o 
  -1   1   2      861.21      859.18     12.59 o 
   0   1   2     1772.67     1946.07     23.96 o 
   1   1   2      822.40      881.83     16.73 o 
   2   1   2      125.59      143.73      2.24 o 
   3   1   2       46.72       50.06      0.95 o 
   4   1   2      508.36      511.62      7.70 o 
   5   1   2        0.79        1.27      0.27 o 
   6   1   2      425.13      424.95      7.30 o 
   7   1   2        2.28        2.46      0.32 o 
   8   1   2        1.41        1.23      0.36 o 
   9   1   2       21.94       19.94      0.87 o 
  10   1   2       49.57       54.77      1.49 o 
  11   1   2        0.04        0.46      0.44 o 
 -11   2   2        2.48        3.02      0.59 o 
 -10   2   2       97.13       88.97      2.17 o 
  -9   2   2       99.38       86.05      2.00 o 
  -8   2   2      211.95      201.24      3.41 o 
  -7   2   2       30.32       31.37      0.84 o 
  -6   2   2        6.26        5.03      0.33 o 
  -5   2   2       15.53        7.07      0.34 o 
  -4   2   2      524.09      562.60      8.43 o 
  -3   2   2     1170.66     1176.18     17.30 o 
  -2   2   2     5198.64     5341.19     78.36 o 
  -1   2   2      346.82      377.99      4.73 o 
   0   2   2    18129.39    17267.06    506.97 o 
   1   2   2     1228.38     1211.56     44.66 o 
   2   2   2      701.80      783.35     11.51 o 
   3   2   2      749.54      783.26     10.60 o 
   4   2   2       71.75       67.62      1.08 o 
   5   2   2        0.68        2.68      0.70 o 
   6   2   2      467.89      436.05     11.33 o 
   7   2   2      176.86      176.24      3.82 o 
   8   2   2      199.53      186.56      3.57 o 
   9   2   2       22.93       24.67      0.93 o 
  10   2   2        2.14        3.27      0.51 o 
  11   2   2       14.45       15.61      0.87 o 
 -11   3   2        0.62        0.65      0.61 o 
 -10   3   2        3.69        5.27      0.75 o 
  -9   3   2        0.96        0.61      0.49 o 
  -8   3   2       25.07       21.97      1.27 o 
  -7   3   2       24.96       20.36      0.68 o 
  -6   3   2       79.85       82.54      1.55 o 
  -5   3   2        3.78        2.63      0.30 o 
  -4   3   2      528.81      493.41      7.44 o 
  -3   3   2        2.01        4.10      0.34 o 
  -2   3   2     1069.38     1117.82     16.43 o 
  -1   3   2       21.90       26.29      0.67 o 
   0   3   2     2134.59     2193.90     25.24 o 
   1   3   2     2322.65     2420.18     32.24 o 
   2   3   2      543.42      545.30      8.09 o 
   3   3   2       75.98       97.58      1.45 o 
   4   3   2      159.34      186.00      2.68 o 
   5   3   2      317.70      323.14      4.55 o 
   6   3   2       21.44       23.55      0.63 o 
   7   3   2        4.69        4.37      0.64 o 
   8   3   2       19.24       19.44      0.88 o 
   9   3   2        7.16        8.41      0.59 o 
  10   3   2       50.68       51.36      1.43 o 
 -11   4   2        1.08        0.27      0.60 o 
 -10   4   2       24.25       31.03      1.43 o 
  -9   4   2      221.42      221.12      4.28 o 
  -8   4   2      270.40      247.72      4.61 o 
  -7   4   2      132.93      138.29      2.48 o 
  -6   4   2      622.65      610.13      9.25 o 
  -5   4   2        7.08        6.68      0.39 o 
  -4   4   2      691.01      747.95     11.16 o 
  -3   4   2      292.10      350.95      5.50 o 
  -2   4   2      837.19      781.98     10.55 o 
  -1   4   2      485.93      467.63      6.36 o 
   0   4   2      540.58      539.71      6.77 o 
   1   4   2        0.65        1.61      0.15 o 
   2   4   2       67.38       62.43      1.10 o 
   3   4   2       87.79       88.33      1.52 o 
   4   4   2      714.81      698.90      9.57 o 
   5   4   2       16.81       17.31      0.46 o 
   6   4   2      939.42      914.81     13.74 o 
   7   4   2      249.61      256.21      5.36 o 
   8   4   2        0.19       -0.18      0.38 o 
   9   4   2       37.62       37.78      1.36 o 
  10   4   2        4.46        5.30      0.51 o 
 -11   5   2        6.08        8.31      1.24 o 
 -10   5   2       95.94       94.73      2.70 o 
  -9   5   2      109.89      104.08      2.37 o 
  -8   5   2      238.07      232.89      4.41 o 
  -7   5   2       59.38       60.92      1.35 o 
  -6   5   2       46.15       52.34      1.84 o 
  -5   5   2        0.24        0.05      0.21 o 
  -4   5   2      111.66      100.20      1.76 o 
  -3   5   2       36.86       41.18      0.99 o 
  -2   5   2      205.09      206.68      2.96 o 
  -1   5   2       16.75       18.37      0.41 o 
   0   5   2      641.66      702.18      8.80 o 
   1   5   2     1007.03     1154.20     15.56 o 
   2   5   2     1303.21     1353.25     20.01 o 
   3   5   2      142.27      144.31      2.36 o 
   4   5   2       89.88       83.15      1.50 o 
   5   5   2       19.89       23.07      0.60 o 
   6   5   2      548.47      559.86      8.58 o 
   7   5   2       31.79       36.92      1.34 o 
   8   5   2      150.54      143.80      3.45 o 
   9   5   2        0.12        0.67      0.43 o 
  10   5   2        0.65        0.35      1.15 o 
 -11   6   2        0.45       -0.04      0.80 o 
 -10   6   2       25.62       26.71      1.74 o 
  -9   6   2       36.39       39.75      1.69 o 
  -8   6   2      339.90      322.93      5.90 o 
  -7   6   2       20.08       20.96      0.86 o 
  -6   6   2       17.70       16.74      0.63 o 
  -5   6   2       58.80       60.08      1.27 o 
  -4   6   2        5.81       12.33      0.54 o 
  -3   6   2      575.38      548.49      7.54 o 
  -2   6   2       96.42       92.96      1.38 o 
  -1   6   2      544.85      537.86      7.39 o 
   0   6   2      623.47      631.32      8.63 o 
   1   6   2      478.25      478.88      6.59 o 
   2   6   2        3.17        3.23      0.30 o 
   3   6   2       51.42       57.12      1.15 o 
   4   6   2       15.78       14.58      0.53 o 
   5   6   2       16.89       17.76      0.63 o 
   6   6   2       88.12       84.54      1.86 o 
   7   6   2       74.83       74.20      1.91 o 
   8   6   2        9.54        8.38      0.66 o 
   9   6   2        1.46        1.72      0.36 o 
  10   6   2       24.95       27.00      1.82 o 
 -10   7   2       26.57       29.93      1.83 o 
  -9   7   2       42.15       42.43      1.66 o 
  -8   7   2       30.67       32.12      1.17 o 
  -7   7   2       16.33       15.14      0.82 o 
  -6   7   2       28.50       32.29      0.92 o 
  -5   7   2       73.78       69.75      1.43 o 
  -4   7   2        8.73        5.91      0.35 o 
  -3   7   2      359.64      351.04      4.96 o 
  -2   7   2       34.92       38.32      0.72 o 
  -1   7   2        7.99        6.59      0.29 o 
   0   7   2       38.77       35.91      0.75 o 
   1   7   2      119.31      143.19      2.39 o 
   2   7   2      105.02       94.02      1.68 o 
   3   7   2      408.81      418.06      6.47 o 
   4   7   2       29.12       26.28      0.75 o 
   5   7   2      214.58      218.19      3.61 o 
   6   7   2        0.08       -0.19      0.28 o 
   7   7   2       10.66        8.90      0.58 o 
   8   7   2       16.78       19.01      1.04 o 
   9   7   2        4.94        6.12      1.13 o 
 -10   8   2        2.44        4.09      0.98 o 
  -9   8   2       13.11       15.28      1.38 o 
  -8   8   2        6.21        7.58      0.77 o 
  -7   8   2       33.37       33.60      1.36 o 
  -6   8   2      183.62      176.66      3.66 o 
  -5   8   2        1.89        1.99      0.29 o 
  -4   8   2       18.10       21.40      0.73 o 
  -3   8   2      203.13      198.19      2.75 o 
  -2   8   2      198.60      193.84      2.47 o 
  -1   8   2      644.95      618.71      7.88 o 
   0   8   2       24.52       25.66      0.62 o 
   1   8   2       76.47       66.26      1.33 o 
   2   8   2       79.52       80.17      1.57 o 
   3   8   2      105.15      107.92      1.98 o 
   4   8   2      110.94      109.62      2.15 o 
   5   8   2      239.41      244.73      4.04 o 
   6   8   2        2.74        3.15      0.55 o 
   7   8   2       67.21       69.70      1.70 o 
   8   8   2        4.41        6.21      1.42 o 
   9   8   2       30.62       31.90      2.00 o 
  -9   9   2        0.27        0.60      0.81 o 
  -8   9   2        8.72        7.69      0.85 o 
  -7   9   2        2.16        1.58      0.56 o 
  -6   9   2       49.59       43.73      1.28 o 
  -5   9   2      125.57      124.05      2.57 o 
  -4   9   2      110.71      115.68      2.14 o 
  -3   9   2      112.38      112.97      2.37 o 
  -2   9   2       14.10       13.61      0.79 o 
  -1   9   2        3.56        3.09      0.36 o 
   0   9   2       24.70       23.92      0.68 o 
   1   9   2       27.90       28.35      0.95 o 
   2   9   2      185.62      185.76      3.14 o 
   3   9   2       61.61       63.36      1.37 o 
   4   9   2       14.48       12.66      0.67 o 
   5   9   2       18.84       17.20      0.68 o 
   6   9   2       24.65       22.60      1.41 o 
   7   9   2       34.36       40.79      1.74 o 
   8   9   2        1.91        2.13      1.24 o 
  -8  10   2        3.55        4.16      0.77 o 
  -7  10   2       58.27       58.52      1.94 o 
  -6  10   2        7.35        6.84      0.77 o 
  -5  10   2       24.30       22.78      1.19 o 
  -4  10   2        0.51       -0.30      0.47 o 
  -3  10   2      437.98      436.08      6.24 o 
  -2  10   2      163.57      166.00      3.10 o 
  -1  10   2      159.07      149.75      2.67 o 
   0  10   2        0.01        0.15      0.39 o 
   1  10   2      275.72      270.16      4.39 o 
   2  10   2       77.97       75.46      1.58 o 
   3  10   2        4.97        4.36      0.43 o 
   4  10   2      137.70      144.46      2.94 o 
   5  10   2      235.32      238.94      4.51 o 
   6  10   2        2.29        3.52      0.43 o 
   7  10   2       25.42       29.36      1.56 o 
   8  10   2       46.17       44.16      2.32 o 
  -8  11   2       11.00        7.61      1.04 o 
  -7  11   2       19.63       19.40      1.69 o 
  -6  11   2       13.84       14.83      1.36 o 
  -5  11   2        2.22        2.60      0.64 o 
  -4  11   2       39.64       30.85      1.36 o 
  -3  11   2       68.71       64.82      1.95 o 
  -2  11   2       11.27       10.25      0.83 o 
  -1  11   2       49.11       51.33      1.28 o 
   0  11   2        3.74        3.44      0.43 o 
   1  11   2      218.33      212.98      3.63 o 
   2  11   2       28.79       25.13      0.86 o 
   3  11   2        5.67        4.48      0.65 o 
   4  11   2        3.71        5.02      0.51 o 
   5  11   2       16.16       18.01      0.80 o 
   6  11   2        3.20        5.26      0.88 o 
   7  11   2        3.71        4.45      1.06 o 
  -7  12   2       40.86       45.87      1.87 o 
  -6  12   2        0.26       -0.24      0.61 o 
  -5  12   2       36.26       37.09      1.60 o 
  -4  12   2       60.00       53.70      1.88 o 
  -3  12   2        0.52        0.20      0.57 o 
  -2  12   2       17.27       14.85      0.86 o 
  -1  12   2       46.99       47.32      1.42 o 
   0  12   2        2.72        2.70      0.52 o 
   1  12   2        3.71        3.79      0.54 o 
   2  12   2       21.59       18.84      0.91 o 
   3  12   2        8.59       10.26      0.72 o 
   4  12   2        1.73        2.24      0.46 o 
   5  12   2       25.13       31.08      2.07 o 
   6  12   2        9.80        9.69      1.38 o 
  -5  13   2       22.04       24.58      1.40 o 
  -4  13   2        2.89        2.16      0.70 o 
  -3  13   2       11.09       11.23      1.06 o 
  -2  13   2        7.02        7.11      0.82 o 
  -1  13   2        7.07        7.05      0.72 o 
   0  13   2        4.33        5.75      0.79 o 
   1  13   2       88.88       91.18      2.18 o 
   2  13   2        0.00       -0.50      0.51 o 
   3  13   2        2.18        2.55      0.57 o 
   4  13   2        0.24        0.93      0.93 o 
  -3  14   2        1.10        1.34      0.68 o 
  -2  14   2       17.83       19.18      1.30 o 
  -1  14   2       37.72       40.48      1.71 o 
   0  14   2        1.64        1.08      0.52 o 
   1  14   2        2.44        2.69      0.56 o 
   2  14   2       26.92       27.10      1.31 o 
 -11   0   3      132.07      124.82      4.02 o 
  -9   0   3       66.91       66.82      1.69 o 
  -7   0   3       63.43       62.94      2.07 o 
  -5   0   3      885.43      852.15     19.95 o 
  -3   0   3       36.19       27.18      0.89 o 
  -1   0   3       30.74       40.75      1.08 o 
   1   0   3     8451.15     8449.17    273.97 o 
   3   0   3      494.69      472.88      9.21 o 
   5   0   3        0.76        0.42      0.23 o 
   7   0   3      719.98      713.81     17.07 o 
   9   0   3       52.40       49.80      2.22 o 
 -12   1   3        0.31        0.12      0.64 o 
 -11   1   3        6.96        8.44      0.80 o 
 -10   1   3        3.34        4.24      0.48 o 
  -9   1   3        0.54        0.18      0.32 o 
  -8   1   3        5.57        4.35      0.38 o 
  -7   1   3       60.59       51.33      1.19 o 
  -6   1   3      168.01      165.95      2.52 o 
  -5   1   3      179.34      196.45      3.13 o 
  -4   1   3      143.35      149.25      2.40 o 
  -3   1   3       75.64       62.04      1.08 o 
  -2   1   3       57.40       61.59      1.15 o 
  -1   1   3     2211.38     2190.91     25.32 o 
   0   1   3      332.86      343.32      4.32 o 
   1   1   3      197.89      228.42      3.86 o 
   2   1   3       29.09       33.61      0.50 o 
   3   1   3       75.14       86.85      1.20 o 
   4   1   3       79.82       83.52      1.75 o 
   5   1   3      990.33      989.52     16.99 o 
   6   1   3      102.69       99.94      1.74 o 
   7   1   3        4.12        4.37      0.36 o 
   8   1   3        2.56        2.17      0.32 o 
   9   1   3        9.91        8.74      0.58 o 
  10   1   3        4.45        5.56      0.49 o 
 -12   2   3        0.08        0.10      0.67 o 
 -11   2   3       53.12       47.46      1.55 o 
 -10   2   3       39.90       38.07      1.69 o 
  -9   2   3        0.01       -0.28      0.36 o 
  -8   2   3       83.11       84.95      1.71 o 
  -7   2   3      574.74      571.07      8.74 o 
  -6   2   3       91.79       95.98      2.15 o 
  -5   2   3     2103.31     2108.79     30.96 o 
  -4   2   3      186.08      198.40      3.11 o 
  -3   2   3     1360.87     1396.21     20.49 o 
  -2   2   3       22.23       23.23      0.64 o 
  -1   2   3      363.11      373.23      5.06 o 
   0   2   3      304.97      315.63      5.48 o 
   1   2   3      336.84      317.08      5.32 o 
   2   2   3     1158.70     1307.01     32.19 o 
   3   2   3      862.54      873.45     16.65 o 
   4   2   3       60.68       68.32      1.41 o 
   5   2   3        2.39        2.60      0.32 o 
   6   2   3      740.71      727.02     10.92 o 
   7   2   3      140.29      134.03      2.59 o 
   8   2   3      117.84      116.06      2.34 o 
   9   2   3       85.69       89.75      1.92 o 
  10   2   3        1.49        1.41      0.63 o 
 -11   3   3        0.06       -1.33      1.33 o 
 -10   3   3       50.90       48.76      1.46 o 
  -9   3   3       73.26       75.76      1.65 o 
  -8   3   3      722.12      668.37     10.22 o 
  -7   3   3      666.43      627.98      9.57 o 
  -6   3   3       86.07       83.84      1.59 o 
  -5   3   3       67.36       79.74      1.47 o 
  -4   3   3        0.67        3.11      0.69 o 
  -3   3   3      311.09      298.40      5.10 o 
  -2   3   3      280.56      341.47      5.16 o 
  -1   3   3      489.05      497.51      5.83 o 
   0   3   3      618.16      701.88      7.67 o 
   1   3   3      534.25      548.96      7.40 o 
   2   3   3     1168.91     1331.68     21.85 o 
   3   3   3        2.09        1.69      0.27 o 
   4   3   3      218.74      239.00      4.88 o 
   5   3   3      148.99      129.96      2.87 o 
   6   3   3      473.35      462.00     11.99 o 
   7   3   3       50.62       46.52      1.82 o 
   8   3   3        3.18        2.01      0.49 o 
   9   3   3       46.05       48.59      2.48 o 
  10   3   3        8.46       10.62      0.88 o 
 -11   4   3       28.99       33.44      5.86 o 
 -10   4   3        7.92        9.68      0.82 o 
  -9   4   3        7.42        7.63      0.68 o 
  -8   4   3       23.98       18.36      0.79 o 
  -7   4   3      308.70      304.06      4.87 o 
  -6   4   3        9.49        8.23      0.49 o 
  -5   4   3      357.86      354.09      5.48 o 
  -4   4   3        0.92        0.90      0.22 o 
  -3   4   3      394.48      402.82      5.57 o 
  -2   4   3       40.06       44.67      0.86 o 
  -1   4   3      555.15      548.66      6.43 o 
   0   4   3     1473.86     1553.66     19.18 o 
   1   4   3     3643.44     3912.97     52.14 o 
   2   4   3     1578.47     1601.52     21.39 o 
   3   4   3      516.85      513.72      7.71 o 
   4   4   3        8.60        9.02      0.48 o 
   5   4   3      231.27      219.87      3.99 o 
   6   4   3       15.74       16.36      0.88 o 
   7   4   3        2.10        1.60      0.63 o 
   8   4   3      140.05      141.84      4.20 o 
   9   4   3      156.91      148.12      3.58 o 
  10   4   3        0.22        0.29      0.60 o 
 -11   5   3       14.76       20.03      1.69 o 
 -10   5   3        1.28        1.53      0.64 o 
  -9   5   3      114.68      113.25      2.82 o 
  -8   5   3       28.45       26.33      0.92 o 
  -7   5   3      225.91      209.13      3.52 o 
  -6   5   3      102.88      100.18      1.87 o 
  -5   5   3       88.61       89.81      1.67 o 
  -4   5   3      229.13      240.42      3.81 o 
  -3   5   3      116.11      102.93      1.63 o 
  -2   5   3      222.26      221.72      3.47 o 
  -1   5   3      289.99      280.77      3.63 o 
   0   5   3      166.65      202.24      2.67 o 
   1   5   3     1119.10     1230.13     16.49 o 
   2   5   3        6.26        6.12      0.44 o 
   3   5   3      160.22      165.87      2.73 o 
   4   5   3       36.52       44.57      1.12 o 
   5   5   3        5.63        4.93      0.57 o 
   6   5   3       65.82       67.83      1.91 o 
   7   5   3       41.19       43.70      1.82 o 
   8   5   3       19.87       22.18      1.38 o 
   9   5   3       43.78       55.19      2.38 o 
  10   5   3        6.63        8.23      1.06 o 
 -11   6   3        0.05        0.12      0.81 o 
 -10   6   3       37.43       33.38      1.68 o 
  -9   6   3        9.07       10.42      0.91 o 
  -8   6   3       40.70       37.44      1.40 o 
  -7   6   3       18.47       17.58      0.73 o 
  -6   6   3      186.87      187.17      3.19 o 
  -5   6   3      192.65      192.36      3.19 o 
  -4   6   3      160.89      149.03      2.30 o 
  -3   6   3        1.68        0.62      0.21 o 
  -2   6   3        0.02       -0.15      0.22 o 
  -1   6   3       29.07       29.40      0.59 o 
   0   6   3       28.24       23.01      0.62 o 
   1   6   3      591.26      584.64      9.85 o 
   2   6   3      352.94      343.25      5.27 o 
   3   6   3      538.17      543.09      9.25 o 
   4   6   3        0.57        0.81      0.38 o 
   5   6   3       27.93       30.70      1.19 o 
   6   6   3       29.49       28.13      1.74 o 
   7   6   3       22.37       22.77      1.64 o 
   8   6   3       58.74       60.83      2.44 o 
   9   6   3       14.18       18.43      1.56 o 
 -10   7   3        8.39        7.99      0.92 o 
  -9   7   3       41.29       45.41      1.67 o 
  -8   7   3        6.65        7.52      0.75 o 
  -7   7   3        0.06       -0.37      0.37 o 
  -6   7   3      107.52      100.82      2.20 o 
  -5   7   3       17.20       16.74      0.60 o 
  -4   7   3       44.45       37.21      0.84 o 
  -3   7   3        1.76        0.94      0.24 o 
  -2   7   3       38.75       37.55      0.87 o 
  -1   7   3      187.49      196.02      3.17 o 
   0   7   3       55.06       43.67      1.11 o 
   1   7   3        6.07        8.23      0.48 o 
   2   7   3        1.67        2.29      0.26 o 
   3   7   3      252.37      250.35      3.99 o 
   4   7   3        8.09        9.44      0.59 o 
   5   7   3       11.98       11.89      0.82 o 
   6   7   3       32.92       34.66      1.32 o 
   7   7   3       78.59       76.80      2.28 o 
   8   7   3        0.01       -0.27      0.75 o 
   9   7   3       10.25        8.71      1.25 o 
 -10   8   3        7.46        8.84      2.84 o 
  -9   8   3       12.29       12.41      1.08 o 
  -8   8   3       10.74        8.74      0.85 o 
  -7   8   3        8.90        9.31      0.99 o 
  -6   8   3      118.66      116.84      2.20 o 
  -5   8   3       72.58       68.87      1.46 o 
  -4   8   3      456.43      425.83      6.63 o 
  -3   8   3        0.62       -0.20      0.26 o 
  -2   8   3        0.64       -0.14      0.14 o 
  -1   8   3      174.64      178.74      2.96 o 
   0   8   3      200.09      192.56      3.57 o 
   1   8   3        3.58        1.93      0.35 o 
   2   8   3       85.51       73.88      1.83 o 
   3   8   3      128.52      118.64      2.46 o 
   4   8   3      264.88      270.26      5.25 o 
   5   8   3        3.99        4.78      0.64 o 
   6   8   3       49.08       55.34      2.38 o 
   7   8   3       13.00       15.12      1.12 o 
   8   8   3       18.21       17.36      1.60 o 
  -9   9   3       59.07       59.57      2.11 o 
  -8   9   3       18.08       20.26      1.26 o 
  -7   9   3        9.34        7.52      0.66 o 
  -6   9   3       13.62       14.26      0.81 o 
  -5   9   3       31.48       27.17      0.90 o 
  -4   9   3        8.45        8.40      0.54 o 
  -3   9   3      175.19      165.42      2.85 o 
  -2   9   3      441.63      424.46      6.62 o 
  -1   9   3      129.00      127.41      2.57 o 
   0   9   3      103.87       90.31      2.00 o 
   1   9   3       11.95       14.62      0.80 o 
   2   9   3       24.08       21.57      0.84 o 
   3   9   3        9.87       11.80      0.71 o 
   4   9   3       29.34       34.49      1.91 o 
   5   9   3        5.48        5.79      0.75 o 
   6   9   3       67.93       73.79      2.28 o 
   7   9   3       35.04       38.68      1.70 o 
   8   9   3       10.53       11.84      1.38 o 
  -8  10   3        9.99        9.98      1.01 o 
  -7  10   3        0.01       -0.49      0.49 o 
  -6  10   3      137.17      130.81      3.31 o 
  -5  10   3      150.38      145.97      4.66 o 
  -4  10   3      284.86      278.40      4.57 o 
  -3  10   3        8.63        9.88      0.58 o 
  -2  10   3      139.41      139.65      2.54 o 
  -1  10   3       10.37        9.12      0.64 o 
   0  10   3        9.63       10.52      1.38 o 
   1  10   3        0.25        0.24      0.35 o 
   2  10   3      146.40      153.02      3.08 o 
   3  10   3       53.18       47.08      1.39 o 
   4  10   3        9.79       11.72      1.50 o 
   5  10   3        0.00       -0.46      0.60 o 
   6  10   3       10.42       12.99      1.13 o 
   7  10   3        5.53        6.85      0.92 o 
  -8  11   3       30.12       31.90      1.60 o 
  -7  11   3        6.23        5.98      0.85 o 
  -6  11   3        1.71        3.80      0.75 o 
  -5  11   3       15.92       17.01      1.12 o 
  -4  11   3       18.48       15.73      1.06 o 
  -3  11   3       42.91       41.03      1.50 o 
  -2  11   3        8.30        7.48      0.66 o 
  -1  11   3       59.57       55.30      1.55 o 
   0  11   3      145.90      152.88      3.15 o 
   1  11   3       24.21       23.59      1.04 o 
   2  11   3        7.12        7.37      0.70 o 
   3  11   3       25.26       21.59      1.22 o 
   4  11   3       43.02       47.51      1.81 o 
   5  11   3       38.42       44.15      1.79 o 
   6  11   3       15.46       16.44      1.26 o 
  -6  12   3       28.74       30.58      1.54 o 
  -5  12   3        1.91        2.58      0.68 o 
  -4  12   3        8.24        8.84      0.92 o 
  -3  12   3      108.42      111.01      2.97 o 
  -2  12   3       18.35       15.39      1.68 o 
  -1  12   3        0.23       -0.54      0.54 o 
   0  12   3       53.77       51.62      1.50 o 
   1  12   3       12.38       10.30      0.77 o 
   2  12   3       77.38       87.92      2.56 o 
   3  12   3        1.11        0.30      0.73 o 
   4  12   3        9.71       10.35      1.45 o 
   5  12   3        0.50        0.45      0.75 o 
  -5  13   3        6.64        6.15      0.88 o 
  -4  13   3        0.52       -0.30      0.61 o 
  -3  13   3       12.88       12.72      1.06 o 
  -2  13   3       27.09       30.15      1.47 o 
  -1  13   3        1.87        2.28      0.75 o 
   0  13   3       18.37       19.13      1.22 o 
   1  13   3        1.30        1.31      0.81 o 
   2  13   3       13.32       11.52      1.95 o 
   3  13   3        1.29       -0.33      0.89 o 
   4  13   3        0.31        0.09      0.93 o 
  -3  14   3       15.32       17.26      1.26 o 
  -2  14   3        0.19       -0.06      0.64 o 
  -1  14   3        0.08       -0.18      0.61 o 
   0  14   3       13.62       13.30      1.69 o 
   1  14   3        2.32        1.53      0.93 o 
 -12   0   4       20.95       22.36      2.48 o 
 -10   0   4      165.89      154.25      3.69 o 
  -8   0   4       15.05       13.38      0.82 o 
  -6   0   4      627.98      633.30     15.06 o 
  -4   0   4      171.81      162.30      4.02 o 
  -2   0   4    14773.77    13996.63    581.23 o 
   0   0   4       57.54       48.63      2.13 o 
   2   0   4     4302.38     4505.79    125.55 o 
   4   0   4       58.51       46.42      1.82 o 
   6   0   4     1208.79     1150.76     38.16 o 
   8   0   4       39.15       32.48      2.13 o 
  10   0   4       31.64       35.85      2.84 o 
 -12   1   4        2.51        2.65      0.93 o 
 -11   1   4        0.24       -0.18      0.61 o 
 -10   1   4       27.74       22.77      0.85 o 
  -9   1   4        3.57        3.20      0.42 o 
  -8   1   4        0.11       -0.16      0.26 o 
  -7   1   4        1.58        2.48      0.31 o 
  -6   1   4      857.82      814.84     11.13 o 
  -5   1   4        4.82        9.91      0.40 o 
  -4   1   4      572.35      568.65      9.47 o 
  -3   1   4       40.23       42.76      1.02 o 
  -2   1   4      234.90      273.56      3.78 o 
  -1   1   4      508.01      574.08      6.28 o 
   0   1   4      165.65      175.20      3.04 o 
   1   1   4       93.02      103.35      2.10 o 
   2   1   4      205.82      192.31      3.44 o 
   3   1   4      348.45      398.62      5.57 o 
   4   1   4       88.03       93.55      2.09 o 
   5   1   4        1.36        1.09      0.19 o 
   6   1   4      174.98      175.53      3.14 o 
   7   1   4       61.80       60.09      1.57 o 
   8   1   4        2.95        3.04      0.42 o 
   9   1   4        1.20        1.36      0.53 o 
  10   1   4       30.82       29.43      1.82 o 
 -12   2   4        3.66        6.59      1.19 o 
 -11   2   4       27.32       29.05      1.47 o 
 -10   2   4       93.88       98.78      2.09 o 
  -9   2   4       30.52       29.24      1.19 o 
  -8   2   4      156.01      159.38      2.79 o 
  -7   2   4      172.73      158.46      2.71 o 
  -6   2   4       13.27       10.46      0.49 o 
  -5   2   4       49.87       49.92      1.01 o 
  -4   2   4      717.39      705.35     10.51 o 
  -3   2   4      310.84      371.41      5.62 o 
  -2   2   4      786.70      722.02      9.71 o 
  -1   2   4      175.50      178.63      2.50 o 
   0   2   4       30.77       30.00      0.62 o 
   1   2   4      528.94      627.30      9.30 o 
   2   2   4      131.94      139.11      2.28 o 
   3   2   4        0.81        0.36      0.11 o 
   4   2   4     1137.29     1138.51     17.55 o 
   5   2   4        0.02       -0.09      0.19 o 
   6   2   4      430.56      420.41      7.86 o 
   7   2   4       25.76       25.60      0.94 o 
   8   2   4        4.96        4.98      0.53 o 
   9   2   4        1.61        1.00      1.02 o 
  10   2   4       13.15       13.15      1.38 o 
 -11   3   4       24.48       28.99      3.02 o 
 -10   3   4       14.58       12.01      1.39 o 
  -9   3   4       42.54       39.74      1.09 o 
  -8   3   4        4.44        7.55      0.54 o 
  -7   3   4      262.76      243.45      3.98 o 
  -6   3   4      129.29      119.60      2.13 o 
  -5   3   4      168.04      161.15      2.67 o 
  -4   3   4      511.90      543.94      8.17 o 
  -3   3   4        2.22        4.11      0.28 o 
  -2   3   4      263.40      286.36      3.67 o 
  -1   3   4        0.59        1.55      0.10 o 
   0   3   4        1.72        2.03      0.21 o 
   1   3   4      124.18      150.43      3.11 o 
   2   3   4      483.18      493.44      7.33 o 
   3   3   4       65.47       69.67      1.77 o 
   4   3   4      199.26      195.67      4.30 o 
   5   3   4       13.56       14.18      0.70 o 
   6   3   4        0.33       -0.13      0.33 o 
   7   3   4        2.09        2.55      0.47 o 
   8   3   4       22.13       22.99      0.99 o 
   9   3   4        3.57        3.16      0.68 o 
  10   3   4        0.50        0.80      0.44 o 
 -11   4   4        0.68       -0.35      0.89 o 
 -10   4   4      104.21      100.46      2.80 o 
  -9   4   4       65.01       59.36      1.60 o 
  -8   4   4      270.24      264.30      4.42 o 
  -7   4   4        0.02        0.17      0.32 o 
  -6   4   4        0.07       -0.24      0.24 o 
  -5   4   4       15.31       14.92      0.52 o 
  -4   4   4      355.84      325.66      5.66 o 
  -3   4   4     1672.97     1684.88     24.74 o 
  -2   4   4      773.28      739.41     10.00 o 
  -1   4   4      119.44      122.56      1.67 o 
   0   4   4     1608.82     1719.14     19.84 o 
   1   4   4      245.61      261.16      5.92 o 
   2   4   4        5.48        3.75      0.20 o 
   3   4   4      407.14      441.08      7.49 o 
   4   4   4      197.57      193.58      4.10 o 
   5   4   4        8.55        7.81      0.57 o 
   6   4   4        0.23       -0.05      0.33 o 
   7   4   4       53.24       50.83      2.62 o 
   8   4   4       16.26       14.65      0.88 o 
   9   4   4       18.36       20.42      1.12 o 
 -11   5   4        2.46        1.66      0.93 o 
 -10   5   4        0.02       -0.33      0.59 o 
  -9   5   4       41.01       40.58      1.57 o 
  -8   5   4      153.93      139.30      3.79 o 
  -7   5   4       15.86       15.13      0.88 o 
  -6   5   4      255.26      242.79      3.97 o 
  -5   5   4      182.46      166.50      2.81 o 
  -4   5   4       25.03       24.08      0.68 o 
  -3   5   4       41.78       47.86      1.00 o 
  -2   5   4       17.26       15.83      0.43 o 
  -1   5   4        0.02        0.23      0.12 o 
   0   5   4      557.74      563.48      9.10 o 
   1   5   4      495.06      487.25      6.66 o 
   2   5   4       92.91       88.81      1.41 o 
   3   5   4      186.73      200.96      3.35 o 
   4   5   4       35.90       32.83      1.12 o 
   5   5   4       18.99       19.33      1.42 o 
   6   5   4       41.90       46.95      2.78 o 
   7   5   4        7.02        6.09      0.70 o 
   8   5   4        3.60        4.29      0.88 o 
   9   5   4        5.53        6.76      0.77 o 
 -11   6   4        4.38        5.33      1.19 o 
 -10   6   4        3.60        3.91      0.77 o 
  -9   6   4      114.24      111.32      3.03 o 
  -8   6   4      106.60      105.16      2.37 o 
  -7   6   4       93.78       87.24      2.48 o 
  -6   6   4      157.80      148.38      2.95 o 
  -5   6   4       21.11       19.26      0.66 o 
  -4   6   4      773.87      770.17     11.57 o 
  -3   6   4      279.37      250.44      4.01 o 
  -2   6   4      225.09      221.40      3.20 o 
  -1   6   4      459.40      420.63      5.80 o 
   0   6   4       22.08       21.92      0.66 o 
   1   6   4      404.60      428.51      5.91 o 
   2   6   4       19.12       21.55      0.53 o 
   3   6   4      179.89      185.24      3.03 o 
   4   6   4      446.12      436.67      8.81 o 
   5   6   4      188.25      184.14      4.10 o 
   6   6   4        0.03        0.20      0.44 o 
   7   6   4      124.76      129.16      4.51 o 
   8   6   4        0.96        1.86      0.88 o 
   9   6   4       47.05       53.04      2.38 o 
 -10   7   4        7.47        6.56      0.88 o 
  -9   7   4        9.36        9.11      0.91 o 
  -8   7   4      137.64      130.95      4.94 o 
  -7   7   4       46.05       41.78      1.46 o 
  -6   7   4        0.52        0.66      0.34 o 
  -5   7   4       56.35       58.69      1.32 o 
  -4   7   4       48.63       51.41      1.16 o 
  -3   7   4      143.80      134.67      2.35 o 
  -2   7   4      155.04      152.40      2.31 o 
  -1   7   4       18.70       18.09      0.58 o 
   0   7   4      443.46      440.60      7.83 o 
   1   7   4        1.37        0.96      0.49 o 
   2   7   4      613.76      591.73      8.93 o 
   3   7   4       68.10       65.48      1.54 o 
   4   7   4        5.33        4.03      0.87 o 
   5   7   4        2.08        1.56      0.47 o 
   6   7   4       24.95       24.84      1.19 o 
   7   7   4       87.93       97.68      2.73 o 
   8   7   4       90.88       93.74      3.32 o 
 -10   8   4       36.52       39.13      1.71 o 
  -9   8   4       72.79       71.49      2.32 o 
  -8   8   4        2.37        3.85      0.72 o 
  -7   8   4        0.96        0.34      0.42 o 
  -6   8   4        6.59        5.85      0.52 o 
  -5   8   4        5.25        5.10      0.46 o 
  -4   8   4       39.95       37.24      1.00 o 
  -3   8   4      422.57      389.02      6.08 o 
  -2   8   4      156.05      154.24      2.37 o 
  -1   8   4      131.64      125.26      2.22 o 
   0   8   4       64.08       58.89      1.39 o 
   1   8   4       45.73       45.19      1.17 o 
   2   8   4       30.63       31.69      0.98 o 
   3   8   4       98.63      108.19      2.69 o 
   4   8   4       40.22       43.10      1.50 o 
   5   8   4       88.55       97.36      2.59 o 
   6   8   4       43.08       38.41      1.86 o 
   7   8   4       43.21       46.90      1.80 o 
   8   8   4        0.01        0.38      0.81 o 
  -9   9   4        5.35        5.38      0.88 o 
  -8   9   4       74.90       71.42      1.95 o 
  -7   9   4       31.98       29.74      1.15 o 
  -6   9   4        1.22        1.57      0.41 o 
  -5   9   4      115.59      109.92      2.11 o 
  -4   9   4       12.75       11.39      0.63 o 
  -3   9   4      335.69      337.58      5.36 o 
  -2   9   4        5.85        4.81      0.44 o 
  -1   9   4       12.98       15.43      0.75 o 
   0   9   4        2.15        1.01      0.39 o 
   1   9   4       32.94       36.49      1.12 o 
   2   9   4       86.89       81.63      1.86 o 
   3   9   4        2.71        2.18      0.64 o 
   4   9   4        5.26        5.06      0.68 o 
   5   9   4        9.81        9.08      0.88 o 
   6   9   4        5.56        6.36      0.88 o 
   7   9   4        0.83        2.32      0.75 o 
  -8  10   4        6.93        7.18      0.91 o 
  -7  10   4      104.00      104.41      3.20 o 
  -6  10   4        6.91        6.62      0.68 o 
  -5  10   4        1.84        1.66      0.41 o 
  -4  10   4        8.86        8.17      0.58 o 
  -3  10   4       36.49       34.90      1.02 o 
  -2  10   4       29.46       26.70      0.88 o 
  -1  10   4       87.73       85.43      1.97 o 
   0  10   4        0.78        0.53      0.51 o 
   1  10   4        5.53        4.84      0.69 o 
   2  10   4        0.92        0.22      0.44 o 
   3  10   4       64.12       66.31      2.04 o 
   4  10   4        0.82        0.92      0.54 o 
   5  10   4       60.21       61.60      2.04 o 
   6  10   4       17.70       22.17      1.43 o 
   7  10   4        0.35       -0.15      0.75 o 
  -7  11   4        3.09        4.53      0.81 o 
  -6  11   4        4.87        4.08      0.78 o 
  -5  11   4       68.25       67.99      2.38 o 
  -4  11   4       84.60       78.99      2.29 o 
  -3  11   4       51.06       52.98      1.55 o 
  -2  11   4        7.52        7.40      0.75 o 
  -1  11   4       36.18       36.79      1.20 o 
   0  11   4       22.81       23.69      1.05 o 
   1  11   4       39.41       42.12      2.41 o 
   2  11   4        3.84        2.66      0.64 o 
   3  11   4       32.39       33.19      1.49 o 
   4  11   4        2.65        1.44      0.64 o 
   5  11   4        1.76        1.48      0.75 o 
   6  11   4       13.64       16.56      1.30 o 
  -6  12   4        0.00        0.23      0.64 o 
  -5  12   4       99.48      100.57      2.83 o 
  -4  12   4        2.27        1.39      0.83 o 
  -3  12   4       60.14       64.02      2.04 o 
  -2  12   4        0.54       -0.11      0.54 o 
  -1  12   4       63.61       63.97      1.84 o 
   0  12   4        0.38        0.44      0.54 o 
   1  12   4       26.12       26.65      1.32 o 
   2  12   4        8.94        7.40      0.87 o 
   3  12   4       19.95       22.30      2.04 o 
   4  12   4        0.33        0.29      0.68 o 
   5  12   4       81.23       92.72      2.87 o 
  -5  13   4        0.56        1.01      0.70 o 
  -4  13   4        0.07        0.64      0.68 o 
  -3  13   4        0.05       -0.18      0.75 o 
  -2  13   4        3.61        1.65      0.89 o 
  -1  13   4       14.73       14.88      1.44 o 
   0  13   4        0.42        0.63      0.81 o 
   1  13   4       84.25       78.07      3.90 o 
   2  13   4        1.34       -0.81      0.81 o 
   3  13   4       12.85       14.12      2.22 o 
  -2  14   4        0.43       -0.35      0.88 o 
  -1  14   4       14.06       16.39      1.49 o 
   0  14   4        0.11       -0.16      0.68 o 
 -11   0   5       14.43       23.43      1.93 o 
  -9   0   5        7.85       11.47      0.73 o 
  -7   0   5     3113.24     3059.05     70.70 o 
  -5   0   5      201.81      176.09      4.45 o 
  -3   0   5      621.05      734.01     17.13 o 
  -1   0   5     1545.23     1546.01     51.50 o 
   3   0   5      922.21      945.55     23.35 o 
   5   0   5      100.11       97.23      3.90 o 
   7   0   5       21.70       22.72      1.77 o 
   9   0   5       85.64       95.46      4.61 o 
 -12   1   5        0.65        0.87      1.33 o 
 -11   1   5       27.03       32.42      1.26 o 
 -10   1   5        0.67        0.62      0.44 o 
  -9   1   5       69.55       67.64      1.71 o 
  -8   1   5       67.01       64.49      1.28 o 
  -7   1   5      421.65      393.42      5.61 o 
  -6   1   5       23.73       24.39      0.65 o 
  -5   1   5      268.87      277.88      4.33 o 
  -4   1   5        2.60        5.65      0.37 o 
  -3   1   5       45.68       29.22      0.75 o 
  -2   1   5       70.66       92.54      1.88 o 
  -1   1   5     1069.89     1140.66     21.08 o 
   0   1   5      798.81      847.69     13.89 o 
   1   1   5        5.26        7.29      0.38 o 
   2   1   5        7.50       12.39      0.28 o 
   3   1   5      149.97      155.70      2.88 o 
   4   1   5        0.61        0.48      0.21 o 
   5   1   5      358.02      328.49      8.03 o 
   6   1   5      355.56      345.81      8.53 o 
   7   1   5       86.01       78.84      2.57 o 
   8   1   5        0.95        1.42      0.63 o 
   9   1   5        0.66        0.80      0.75 o 
 -11   2   5       24.57       23.30      1.40 o 
 -10   2   5        1.82        2.13      0.53 o 
  -9   2   5       54.49       54.84      1.50 o 
  -8   2   5       14.68       15.83      0.71 o 
  -7   2   5      323.58      312.18      4.98 o 
  -6   2   5      525.04      509.67      7.79 o 
  -5   2   5       64.70       61.99      1.20 o 
  -4   2   5      419.89      410.26      6.24 o 
  -3   2   5      191.07      208.75      3.27 o 
  -2   2   5     1271.06     1403.94     22.67 o 
  -1   2   5     1832.23     1835.81     32.32 o 
   0   2   5       89.87       76.30      1.32 o 
   1   2   5     2436.45     2633.88     84.31 o 
   2   2   5        1.36        3.62      0.31 o 
   3   2   5        1.13        5.05      0.30 o 
   4   2   5        4.15        5.25      0.36 o 
   5   2   5        2.00        1.53      0.49 o 
   6   2   5       77.93       75.75      3.37 o 
   7   2   5      172.81      172.98      6.30 o 
   8   2   5       16.73       14.11      1.51 o 
   9   2   5       45.83       43.12      2.07 o 
 -11   3   5       19.09       21.85      1.63 o 
 -10   3   5       33.81       35.72      1.28 o 
  -9   3   5       14.51       13.99      0.86 o 
  -8   3   5       41.02       38.09      1.17 o 
  -7   3   5      321.54      303.43      4.89 o 
  -6   3   5      507.42      501.97      7.68 o 
  -5   3   5        0.32        0.75      0.21 o 
  -4   3   5      631.73      637.17      9.57 o 
  -3   3   5      161.60      128.22      1.93 o 
  -2   3   5      120.61      133.51      1.95 o 
  -1   3   5      524.52      509.79      6.92 o 
   0   3   5      159.88      164.18      2.40 o 
   1   3   5       55.13       58.85      1.19 o 
   2   3   5       35.69       46.41      1.68 o 
   3   3   5      135.39      129.60      2.06 o 
   4   3   5        2.68        3.98      0.31 o 
   5   3   5       62.12       60.40      1.15 o 
   6   3   5        8.52        8.14      0.75 o 
   7   3   5       41.45       44.06      1.47 o 
   8   3   5       34.49       33.90      1.76 o 
   9   3   5        0.07        0.80      0.98 o 
 -11   4   5       17.67       18.19      1.56 o 
 -10   4   5       11.61       11.91      0.99 o 
  -9   4   5       44.37       50.00      1.48 o 
  -8   4   5      150.57      149.29      3.04 o 
  -7   4   5        5.45        4.44      0.56 o 
  -6   4   5        5.69        6.41      0.53 o 
  -5   4   5      830.92      816.47     13.68 o 
  -4   4   5       62.48       60.03      1.29 o 
  -3   4   5       68.71       76.97      1.28 o 
  -2   4   5      231.45      214.78      2.84 o 
  -1   4   5      463.44      451.11      6.18 o 
   0   4   5      197.00      187.09      2.97 o 
   1   4   5      101.01       87.87      1.54 o 
   2   4   5       65.25       65.87      1.38 o 
   3   4   5       93.28       86.45      1.56 o 
   4   4   5        9.30        7.82      0.57 o 
   5   4   5      133.43      129.96      3.20 o 
   6   4   5        5.40        5.05      0.57 o 
   7   4   5      128.19      124.47      2.89 o 
   8   4   5       70.74       74.13      2.01 o 
   9   4   5        0.87        1.24      1.15 o 
 -11   5   5        0.04        0.18      0.72 o 
 -10   5   5       17.39       17.99      1.22 o 
  -9   5   5      163.60      160.21      3.35 o 
  -8   5   5      207.14      196.32      3.86 o 
  -7   5   5        1.43        1.94      0.42 o 
  -6   5   5       10.38       12.21      0.66 o 
  -5   5   5       23.44       25.01      0.76 o 
  -4   5   5      202.34      184.85      3.06 o 
  -3   5   5      397.34      384.51      5.36 o 
  -2   5   5       54.56       51.10      0.86 o 
  -1   5   5       35.42       40.56      0.71 o 
   0   5   5      570.94      563.70      7.71 o 
   1   5   5      124.77      123.70      2.01 o 
   2   5   5       65.51       75.97      1.90 o 
   3   5   5      102.32       89.64      2.05 o 
   4   5   5       18.35       23.47      0.94 o 
   5   5   5       57.59       53.03      2.29 o 
   6   5   5        0.18        0.00      0.37 o 
   7   5   5        1.66        0.80      0.63 o 
   8   5   5        2.88        2.23      0.60 o 
   9   5   5        0.33        0.55      0.44 o 
 -10   6   5       11.52       13.47      1.15 o 
  -9   6   5       23.56       24.96      1.31 o 
  -8   6   5      107.91      101.61      2.33 o 
  -7   6   5       26.39       27.07      1.05 o 
  -6   6   5       74.26       66.13      1.44 o 
  -5   6   5      189.48      185.49      3.24 o 
  -4   6   5       42.69       37.91      0.92 o 
  -3   6   5      118.29      103.53      1.70 o 
  -2   6   5      150.48      141.47      2.17 o 
  -1   6   5      367.22      363.37      4.71 o 
   0   6   5      578.48      566.76      7.80 o 
   1   6   5      341.43      317.54      4.46 o 
   2   6   5      456.55      466.19      7.91 o 
   3   6   5       96.72       87.46      2.14 o 
   4   6   5        0.31       -0.11      0.49 o 
   5   6   5        0.07       -0.37      0.37 o 
   6   6   5        5.76        7.84      0.78 o 
   7   6   5       63.63       72.25      2.17 o 
   8   6   5       53.21       57.02      2.44 o 
 -10   7   5        1.88        0.18      0.75 o 
  -9   7   5       51.46       50.94      1.84 o 
  -8   7   5       54.39       56.83      1.64 o 
  -7   7   5        0.02       -0.34      0.34 o 
  -6   7   5       18.42       19.30      0.85 o 
  -5   7   5        1.20        0.54      0.33 o 
  -4   7   5       15.08       14.95      0.66 o 
  -3   7   5      810.42      766.87     10.49 o 
  -2   7   5      488.85      468.63      6.52 o 
  -1   7   5      190.49      187.53      3.11 o 
   0   7   5        0.08        0.00      0.30 o 
   1   7   5       29.33       28.83      0.87 o 
   2   7   5       31.95       34.45      1.17 o 
   3   7   5        1.78        0.71      0.37 o 
   4   7   5       55.71       64.96      2.97 o 
   5   7   5       43.68       41.02      1.43 o 
   6   7   5       51.72       50.49      1.76 o 
   7   7   5        4.43        5.13      0.82 o 
   8   7   5        1.24        0.87      0.81 o 
 -10   8   5        2.43        2.22      1.24 o 
  -9   8   5        3.15        3.61      0.66 o 
  -8   8   5       70.23       67.49      1.82 o 
  -7   8   5       93.56       94.59      1.98 o 
  -6   8   5      191.89      179.08      3.16 o 
  -5   8   5      134.43      129.92      3.25 o 
  -4   8   5       47.55       47.92      1.33 o 
  -3   8   5       24.32       24.06      0.67 o 
  -2   8   5       96.82       93.00      1.54 o 
  -1   8   5        0.01        0.08      0.25 o 
   0   8   5      154.85      153.38      2.97 o 
   1   8   5      362.16      348.54      7.25 o 
   2   8   5       56.30       70.52      1.93 o 
   3   8   5       56.52       52.55      1.71 o 
   4   8   5       41.41       40.82      2.01 o 
   5   8   5       28.12       29.46      1.32 o 
   6   8   5        1.88        0.90      0.62 o 
   7   8   5        0.38        0.57      0.64 o 
  -9   9   5       13.12       16.00      1.16 o 
  -8   9   5       65.24       66.31      2.82 o 
  -7   9   5       35.24       35.62      1.32 o 
  -6   9   5        1.32        0.56      0.41 o 
  -5   9   5        3.02        2.20      0.41 o 
  -4   9   5        0.07       -0.30      0.30 o 
  -3   9   5       29.56       31.49      0.98 o 
  -2   9   5        1.56        0.93      0.33 o 
  -1   9   5       72.92       70.58      1.47 o 
   0   9   5       38.96       35.73      1.30 o 
   1   9   5       79.22       76.64      2.08 o 
   2   9   5       80.42       75.40      2.11 o 
   3   9   5       99.31      108.38      3.60 o 
   4   9   5       28.26       28.25      1.32 o 
   5   9   5        9.82        7.86      0.85 o 
   6   9   5       11.74       10.94      1.01 o 
   7   9   5       45.63       51.16      2.40 o 
  -8  10   5        0.09       -0.75      0.75 o 
  -7  10   5       60.90       59.59      2.04 o 
  -6  10   5       80.49       80.46      2.01 o 
  -5  10   5        0.01        0.14      0.39 o 
  -4  10   5       23.95       22.59      0.89 o 
  -3  10   5       23.69       24.28      0.86 o 
  -2  10   5       64.20       63.01      1.78 o 
  -1  10   5        1.00        0.89      0.47 o 
   0  10   5       39.51       39.07      1.46 o 
   1  10   5        0.98        0.96      0.57 o 
   2  10   5       30.30       31.16      1.30 o 
   3  10   5        0.43        0.56      0.60 o 
   4  10   5       10.46       10.05      0.99 o 
   5  10   5        0.67        0.44      0.64 o 
   6  10   5       38.18       43.04      1.84 o 
  -7  11   5        2.75        2.84      0.88 o 
  -6  11   5        1.75        0.61      1.06 o 
  -5  11   5        0.79        0.37      0.72 o 
  -4  11   5       10.69       13.80      0.89 o 
  -3  11   5        0.09       -0.33      0.52 o 
  -2  11   5      134.05      133.27      3.72 o 
  -1  11   5       13.64       14.00      0.99 o 
   0  11   5        4.85        4.97      0.70 o 
   1  11   5       10.03        9.08      0.86 o 
   2  11   5        1.06        0.91      0.88 o 
   3  11   5        9.02        5.31      0.83 o 
   4  11   5       17.49       22.36      1.38 o 
   5  11   5        0.04        0.35      0.68 o 
  -6  12   5       76.15       75.72      2.95 o 
  -5  12   5        6.17        6.64      1.06 o 
  -4  12   5       52.95       54.97      2.37 o 
  -3  12   5        3.85        3.42      0.85 o 
  -2  12   5        3.26        3.03      0.79 o 
  -1  12   5        4.31        3.59      0.75 o 
   0  12   5       43.43       47.64      1.74 o 
   1  12   5        0.29       -0.37      0.57 o 
   2  12   5       54.43       54.46      1.94 o 
   3  12   5        2.21        4.76      0.81 o 
   4  12   5        0.91        1.94      0.78 o 
  -4  13   5       39.33       40.65      2.13 o 
  -3  13   5        0.15       -0.81      0.81 o 
  -2  13   5       79.22       79.94      3.06 o 
  -1  13   5        0.52        1.50      0.93 o 
   0  13   5       15.32       16.50      1.25 o 
   1  13   5        1.42        0.89      0.72 o 
   2  13   5        0.62        0.24      0.68 o 
 -10   0   6       92.69       96.20      2.70 o 
  -8   0   6       92.53       84.65      3.90 o 
  -6   0   6       40.44       37.60      1.44 o 
  -4   0   6      646.75      635.37     19.87 o 
  -2   0   6       10.85        2.18      0.36 o 
   0   0   6       11.48       13.18      0.35 o 
   2   0   6      458.55      469.23     16.68 o 
   4   0   6      791.16      733.39     24.31 o 
   6   0   6       46.87       42.41      2.31 o 
   8   0   6       20.39       21.30      1.95 o 
 -11   1   6       23.53       24.09      1.07 o 
 -10   1   6        6.94       10.67      0.82 o 
  -9   1   6        0.37        0.21      0.37 o 
  -8   1   6       10.43       13.11      0.73 o 
  -7   1   6      170.33      163.62      2.84 o 
  -6   1   6     1692.14     1612.54     21.72 o 
  -5   1   6       99.71       94.59      1.88 o 
  -4   1   6       24.26       20.54      0.58 o 
  -3   1   6       99.15      105.74      1.64 o 
  -2   1   6      502.49      610.38      7.51 o 
  -1   1   6      194.08      234.03      3.00 o 
   0   1   6      485.93      489.68      8.16 o 
   1   1   6      368.03      399.36     17.92 o 
   2   1   6      863.73      893.57     14.60 o 
   3   1   6       53.38       61.31      1.97 o 
   4   1   6        9.77        8.98      0.71 o 
   5   1   6        0.13       -0.09      0.62 o 
   6   1   6        0.89        1.33      0.50 o 
   7   1   6      147.21      136.77      3.89 o 
   8   1   6        0.16       -0.62      0.62 o 
   9   1   6        0.71        1.24      0.75 o 
 -11   2   6       56.25       59.95      2.05 o 
 -10   2   6       76.09       75.05      2.47 o 
  -9   2   6       96.35       97.63      2.59 o 
  -8   2   6       19.50       17.72      0.91 o 
  -7   2   6      463.15      444.79      7.74 o 
  -6   2   6      321.09      313.49      5.57 o 
  -5   2   6        0.27        1.35      0.25 o 
  -4   2   6      314.79      310.69      4.84 o 
  -3   2   6      711.16      765.24     10.36 o 
  -2   2   6     1844.33     1871.69     25.53 o 
  -1   2   6       33.99       36.24      0.87 o 
   0   2   6      293.14      298.85      4.59 o 
   1   2   6        6.36        5.36      0.45 o 
   2   2   6      449.56      460.39      8.98 o 
   3   2   6       51.00       58.65      1.22 o 
   4   2   6      241.13      217.12      5.39 o 
   5   2   6        5.55        6.69      0.71 o 
   6   2   6       66.57       66.03      2.19 o 
   7   2   6        3.01        5.88      1.33 o 
   8   2   6        0.96       -0.37      0.55 o 
   9   2   6       14.70       15.01      1.38 o 
 -11   3   6        1.49        2.26      0.98 o 
 -10   3   6        7.34        5.70      1.14 o 
  -9   3   6       19.34       17.39      1.09 o 
  -8   3   6        3.95        6.18      0.59 o 
  -7   3   6        4.19        3.18      0.44 o 
  -6   3   6      379.76      362.06      6.37 o 
  -5   3   6        4.23        4.35      0.34 o 
  -4   3   6       79.03       75.44      1.42 o 
  -3   3   6        1.47        1.81      0.20 o 
  -2   3   6      250.46      251.21      3.54 o 
  -1   3   6       38.64       35.03      0.62 o 
   0   3   6      257.62      233.58      5.63 o 
   1   3   6      114.23      114.16      7.19 o 
   2   3   6       20.69       19.93      1.06 o 
   3   3   6       11.26        9.93      0.54 o 
   4   3   6        0.00        0.64      0.30 o 
   5   3   6        6.62        5.29      0.55 o 
   6   3   6      115.54      112.85      3.32 o 
   7   3   6        4.46        6.09      0.81 o 
   8   3   6       27.44       24.67      1.51 o 
   9   3   6        1.65        0.09      1.60 o 
 -11   4   6       11.20        9.48      1.31 o 
 -10   4   6       24.44       22.63      1.49 o 
  -9   4   6       62.90       61.70      1.98 o 
  -8   4   6       40.41       41.51      1.31 o 
  -7   4   6      161.44      152.54      3.06 o 
  -6   4   6      189.47      178.09      3.05 o 
  -5   4   6      100.64      105.11      1.95 o 
  -4   4   6      366.01      355.96      5.52 o 
  -3   4   6      390.97      379.71      4.90 o 
  -2   4   6      218.54      226.05      3.34 o 
  -1   4   6      109.41      102.89      1.58 o 
   0   4   6       46.27       50.86      1.24 o 
   1   4   6       27.29       29.50      0.87 o 
   2   4   6      218.08      220.64      3.39 o 
   3   4   6        7.10        7.59      0.32 o 
   4   4   6      359.59      331.37      6.24 o 
   5   4   6       46.88       45.17      1.86 o 
   6   4   6        0.44        0.32      0.55 o 
   7   4   6        6.74        6.98      0.93 o 
   8   4   6       22.73       27.68      1.63 o 
 -11   5   6       34.08       36.17      2.07 o 
 -10   5   6        5.11        4.78      0.92 o 
  -9   5   6        2.62        2.72      0.64 o 
  -8   5   6      128.05      128.99      3.21 o 
  -7   5   6        4.67        5.55      0.51 o 
  -6   5   6       80.15       70.84      1.47 o 
  -5   5   6      284.72      267.86      4.35 o 
  -4   5   6      523.55      526.07      7.30 o 
  -3   5   6       37.79       38.93      0.82 o 
  -2   5   6      490.69      483.18      6.55 o 
  -1   5   6       84.99       84.20      1.37 o 
   0   5   6      213.58      203.43      2.78 o 
   1   5   6      107.22      103.67      1.93 o 
   2   5   6       99.31       88.83      1.79 o 
   3   5   6       26.07       26.19      1.15 o 
   4   5   6       12.35        9.22      0.62 o 
   5   5   6        0.07        0.82      0.46 o 
   6   5   6       55.34       52.79      1.46 o 
   7   5   6       14.08       15.98      1.24 o 
   8   5   6       60.85       72.25      2.70 o 
 -10   6   6       92.02       94.54      3.38 o 
  -9   6   6       19.90       20.12      1.30 o 
  -8   6   6        0.22        0.35      0.48 o 
  -7   6   6       11.70       10.56      0.66 o 
  -6   6   6       58.67       50.48      1.29 o 
  -5   6   6      144.06      139.06      2.49 o 
  -4   6   6      180.95      174.38      2.67 o 
  -3   6   6      373.45      363.79      5.56 o 
  -2   6   6      547.43      530.03      7.34 o 
  -1   6   6       54.05       55.51      0.94 o 
   0   6   6      183.67      186.32      3.04 o 
   1   6   6        3.46        3.12      0.28 o 
   2   6   6       44.44       51.13      1.63 o 
   3   6   6       57.79       66.05      1.75 o 
   4   6   6       18.80       21.20      0.94 o 
   5   6   6       21.66       23.86      1.28 o 
   6   6   6        6.60        6.46      0.85 o 
   7   6   6        9.57       10.68      0.71 o 
   8   6   6        6.17        6.02      1.06 o 
 -10   7   6       24.98       29.08      1.92 o 
  -9   7   6        1.81        1.24      0.67 o 
  -8   7   6       45.96       48.41      1.48 o 
  -7   7   6      150.08      139.32      2.97 o 
  -6   7   6       23.27       20.18      0.82 o 
  -5   7   6      301.51      275.10      4.52 o 
  -4   7   6       27.94       28.73      0.75 o 
  -3   7   6       14.25       11.61      0.48 o 
  -2   7   6        0.14        0.16      0.21 o 
  -1   7   6       70.13       67.73      1.55 o 
   0   7   6       79.03       74.17      1.93 o 
   1   7   6      532.49      528.42     10.51 o 
   2   7   6       16.89       16.88      0.92 o 
   3   7   6        0.21        0.05      0.37 o 
   4   7   6        2.41        2.79      0.52 o 
   5   7   6        8.72        6.73      0.70 o 
   6   7   6       22.04       25.51      1.44 o 
   7   7   6        7.75        7.07      1.06 o 
  -9   8   6        0.60        0.24      0.86 o 
  -8   8   6       40.78       41.16      1.42 o 
  -7   8   6       55.34       51.71      1.55 o 
  -6   8   6        8.22        7.79      0.68 o 
  -5   8   6       47.25       46.42      1.35 o 
  -4   8   6      399.48      387.33      6.10 o 
  -3   8   6        8.72        9.34      0.51 o 
  -2   8   6        7.86        9.92      0.52 o 
  -1   8   6        1.23        0.51      0.35 o 
   0   8   6       26.92       26.81      1.17 o 
   1   8   6      254.87      246.14      5.25 o 
   2   8   6        0.04        0.30      0.47 o 
   3   8   6      142.62      130.97      3.17 o 
   4   8   6       15.65       15.22      0.96 o 
   5   8   6       54.09       56.28      1.87 o 
   6   8   6        1.34        1.33      0.75 o 
   7   8   6        0.36        0.03      0.81 o 
  -9   9   6        0.66        0.81      0.67 o 
  -8   9   6       38.70       38.66      1.63 o 
  -7   9   6       21.04       25.06      1.12 o 
  -6   9   6       24.91       25.25      1.10 o 
  -5   9   6       62.93       63.12      1.66 o 
  -4   9   6        0.09       -0.23      0.39 o 
  -3   9   6        4.78        4.13      0.56 o 
  -2   9   6       35.65       33.78      1.10 o 
  -1   9   6       93.56       88.90      1.99 o 
   0   9   6      139.74      139.93      3.30 o 
   1   9   6       36.89       40.58      1.43 o 
   2   9   6       15.10       12.03      0.88 o 
   3   9   6       47.55       44.88      1.56 o 
   4   9   6        4.19        4.14      0.73 o 
   5   9   6       12.51       12.60      1.04 o 
   6   9   6        1.63        1.28      0.68 o 
  -8  10   6        0.01       -0.75      0.75 o 
  -7  10   6        0.00       -0.60      0.60 o 
  -6  10   6        2.54        2.54      0.57 o 
  -5  10   6       89.10       88.87      2.17 o 
  -4  10   6       47.20       48.01      1.43 o 
  -3  10   6       25.19       26.36      1.05 o 
  -2  10   6       38.84       34.42      1.14 o 
  -1  10   6       24.71       24.51      1.17 o 
   0  10   6       16.47       13.16      0.96 o 
   1  10   6        1.20        1.54      0.62 o 
   2  10   6      140.66      116.62      2.96 o 
   3  10   6      188.51      200.02      5.03 o 
   4  10   6        1.90        2.22      0.70 o 
   5  10   6       18.45       23.02      1.38 o 
  -7  11   6       18.26       17.28      1.56 o 
  -6  11   6        2.78        2.57      0.88 o 
  -5  11   6       15.93       17.44      1.41 o 
  -4  11   6       20.98       18.40      1.60 o 
  -3  11   6       59.01       62.45      1.72 o 
  -2  11   6        6.96        6.04      0.83 o 
  -1  11   6       77.25       76.11      2.59 o 
   0  11   6        5.13        3.34      0.70 o 
   1  11   6        8.60       11.35      0.96 o 
   2  11   6        8.24        7.63      1.00 o 
   3  11   6        4.27        5.52      1.63 o 
   4  11   6       20.09       22.78      1.43 o 
  -5  12   6        2.55        2.71      0.93 o 
  -4  12   6        0.14        0.09      0.98 o 
  -3  12   6       68.58       67.38      2.21 o 
  -2  12   6        2.28        2.10      0.70 o 
  -1  12   6       10.51       11.11      1.01 o 
   0  12   6        3.84        4.11      0.78 o 
   1  12   6        0.00       -0.42      0.62 o 
   2  12   6        5.85        4.83      0.81 o 
   3  12   6       11.92       15.26      1.88 o 
  -3  13   6       16.16       17.09      1.62 o 
  -2  13   6       11.38       11.54      1.31 o 
  -1  13   6       64.66       66.05      2.27 o 
   0  13   6        0.26       -0.21      0.67 o 
 -11   0   7       37.42       33.80      2.28 o 
  -9   0   7      166.66      169.98      4.03 o 
  -7   0   7       22.94       22.01      1.77 o 
  -5   0   7       50.40       50.05      1.69 o 
  -3   0   7       18.94       14.79      0.82 o 
  -1   0   7     1600.83     1644.83     30.91 o 
   1   0   7      443.31      455.81     13.39 o 
   3   0   7       59.50       61.23      2.48 o 
   5   0   7       20.44       19.17      1.42 o 
   7   0   7       16.57       21.47      1.77 o 
 -11   1   7       80.02       85.97      2.03 o 
 -10   1   7        0.47        0.50      0.48 o 
  -9   1   7       42.59       39.42      1.31 o 
  -8   1   7        6.41        6.53      0.57 o 
  -7   1   7      482.65      466.34      8.14 o 
  -6   1   7      115.37      111.99      2.28 o 
  -5   1   7       90.77       83.57      1.60 o 
  -4   1   7       21.69       20.27      0.61 o 
  -3   1   7      503.08      477.02      6.19 o 
  -2   1   7       12.88       18.46      0.38 o 
  -1   1   7        0.04        1.02      0.23 o 
   0   1   7        7.99        7.92      0.51 o 
   1   1   7       12.11       12.21      0.80 o 
   2   1   7       15.02       17.25      0.54 o 
   3   1   7      279.05      249.98      5.80 o 
   4   1   7       41.26       38.78      1.60 o 
   5   1   7       20.39       20.60      1.00 o 
   6   1   7       69.97       65.91      2.19 o 
   7   1   7        3.65        5.24      1.33 o 
   8   1   7        0.13       -0.53      1.06 o 
 -11   2   7       14.77       18.60      1.32 o 
 -10   2   7        6.01        8.45      0.88 o 
  -9   2   7      101.57      108.45      2.87 o 
  -8   2   7       28.41       28.01      1.92 o 
  -7   2   7      372.86      367.23      7.58 o 
  -6   2   7        2.05        2.90      0.40 o 
  -5   2   7      106.34      113.74      2.06 o 
  -4   2   7       43.59       46.16      1.01 o 
  -3   2   7      147.46      140.15      2.12 o 
  -2   2   7        2.23        3.87      0.25 o 
  -1   2   7      430.00      417.32      7.73 o 
   0   2   7      246.97      246.55      4.32 o 
   1   2   7      123.45      123.19      4.01 o 
   2   2   7       86.52       82.52      3.19 o 
   3   2   7      138.90      130.30      3.57 o 
   4   2   7       42.87       35.33      1.69 o 
   5   2   7      228.63      213.54      5.46 o 
   6   2   7      117.18      113.27      3.32 o 
   7   2   7       11.66       13.62      1.13 o 
   8   2   7       24.58       27.06      3.46 o 
 -11   3   7       23.30       25.11      1.50 o 
 -10   3   7        9.91        8.38      0.88 o 
  -9   3   7      138.98      132.70      3.35 o 
  -8   3   7       99.87       97.97      2.59 o 
  -7   3   7       39.45       41.13      1.40 o 
  -6   3   7      293.69      277.94      5.06 o 
  -5   3   7      281.70      270.11      4.35 o 
  -4   3   7        4.28        1.45      0.28 o 
  -3   3   7      177.52      177.65      2.63 o 
  -2   3   7      365.23      371.36      5.16 o 
  -1   3   7      288.56      303.22      4.22 o 
   0   3   7      403.37      406.29     10.40 o 
   1   3   7       49.64       46.32      2.04 o 
   2   3   7       48.34       54.84      2.48 o 
   3   3   7      308.29      297.56      6.15 o 
   4   3   7       11.73        9.87      0.68 o 
   5   3   7      118.18      104.11      3.46 o 
   6   3   7        0.39        0.91      0.55 o 
   7   3   7       25.57       19.51      2.22 o 
   8   3   7        3.06        3.64      0.88 o 
 -11   4   7        0.35        1.06      0.88 o 
 -10   4   7       30.83       32.45      1.71 o 
  -9   4   7       40.81       43.79      1.77 o 
  -8   4   7        7.10        7.51      0.78 o 
  -7   4   7      211.54      210.88      4.08 o 
  -6   4   7       16.27       19.66      0.88 o 
  -5   4   7       23.44       21.05      0.72 o 
  -4   4   7       52.32       47.27      1.07 o 
  -3   4   7       11.32        8.76      0.47 o 
  -2   4   7      246.56      260.69      3.73 o 
  -1   4   7     1292.74     1305.50     17.50 o 
   0   4   7       97.52       86.60      2.15 o 
   1   4   7      133.06      126.47      3.45 o 
   2   4   7       16.48       14.32      0.56 o 
   3   4   7        0.20        1.06      0.24 o 
   4   4   7       23.51       23.12      1.06 o 
   5   4   7       32.61       34.54      1.36 o 
   6   4   7       44.26       49.54      2.57 o 
   7   4   7      165.66      171.37      4.89 o 
   8   4   7       14.66       17.11      2.40 o 
 -10   5   7        1.88        1.94      0.70 o 
  -9   5   7       24.55       27.49      2.09 o 
  -8   5   7       21.20       19.80      1.01 o 
  -7   5   7        0.02        0.35      0.39 o 
  -6   5   7      159.45      162.95      3.26 o 
  -5   5   7      312.32      286.61      4.63 o 
  -4   5   7      332.53      319.27      5.04 o 
  -3   5   7      273.82      265.41      4.23 o 
  -2   5   7        9.99        8.45      0.38 o 
  -1   5   7      589.25      586.25      8.05 o 
   0   5   7       61.12       60.38      1.06 o 
   1   5   7      135.43      131.59      2.12 o 
   2   5   7       10.85       14.54      0.46 o 
   3   5   7        1.40        3.42      0.46 o 
   4   5   7        0.83        1.04      0.43 o 
   5   5   7       39.85       35.43      1.49 o 
   6   5   7        4.99        4.87      0.81 o 
   7   5   7        2.57        1.95      1.06 o 
 -10   6   7        0.00       -0.43      0.43 o 
  -9   6   7        7.62        7.39      0.75 o 
  -8   6   7       96.89       92.43      2.24 o 
  -7   6   7      143.85      138.44      2.93 o 
  -6   6   7        1.90        2.18      0.46 o 
  -5   6   7       48.38       44.51      1.12 o 
  -4   6   7       45.20       46.42      1.12 o 
  -3   6   7       12.81       11.11      0.55 o 
  -2   6   7        0.16        0.04      0.23 o 
  -1   6   7       39.93       42.05      0.96 o 
   0   6   7       65.88       66.79      1.52 o 
   1   6   7       62.16       58.16      1.54 o 
   2   6   7        2.26        3.52      0.43 o 
   3   6   7       26.46       29.22      1.24 o 
   4   6   7       17.41       15.51      0.98 o 
   5   6   7       69.66       69.62      2.37 o 
   6   6   7        2.98        5.04      1.60 o 
   7   6   7       10.82       13.55      2.57 o 
 -10   7   7       50.88       51.96      1.97 o 
  -9   7   7       26.09       26.02      1.24 o 
  -8   7   7       24.39       20.28      1.08 o 
  -7   7   7       53.42       50.17      1.54 o 
  -6   7   7       69.87       64.54      1.70 o 
  -5   7   7        1.33        0.85      0.43 o 
  -4   7   7      209.39      206.74      3.50 o 
  -3   7   7      172.87      172.53      2.95 o 
  -2   7   7       24.12       23.52      0.75 o 
  -1   7   7        4.61        5.23      0.49 o 
   0   7   7      132.37      129.56      2.99 o 
   1   7   7       27.42       29.63      1.38 o 
   2   7   7       25.50       25.19      0.99 o 
   3   7   7       15.17       15.97      0.86 o 
   4   7   7       29.42       26.58      1.36 o 
   5   7   7        9.69        7.50      0.93 o 
   6   7   7        1.47        0.63      0.68 o 
  -9   8   7       23.71       25.53      1.49 o 
  -8   8   7       32.00       34.98      1.34 o 
  -7   8   7       10.08       11.27      0.84 o 
  -6   8   7       41.54       43.64      1.19 o 
  -5   8   7       15.48       16.40      0.74 o 
  -4   8   7        1.59        1.63      0.33 o 
  -3   8   7       27.86       29.05      1.01 o 
  -2   8   7      341.36      304.25      5.52 o 
  -1   8   7        4.19        3.68      0.46 o 
   0   8   7       55.19       51.48      1.54 o 
   1   8   7       91.05       90.38      2.73 o 
   2   8   7      222.41      217.85      4.80 o 
   3   8   7       16.48       14.47      1.44 o 
   4   8   7        5.95        8.22      0.98 o 
   5   8   7        0.21       -0.24      0.68 o 
   6   8   7       18.04       26.94      1.86 o 
  -8   9   7        7.77        8.64      0.95 o 
  -7   9   7        1.25        1.35      0.55 o 
  -6   9   7        3.32        3.28      0.59 o 
  -5   9   7        3.12        2.79      0.57 o 
  -4   9   7       89.88       94.24      2.23 o 
  -3   9   7      119.05      110.57      2.43 o 
  -2   9   7       98.69       98.02      2.21 o 
  -1   9   7       39.62       38.94      1.41 o 
   0   9   7       13.25       12.48      1.27 o 
   1   9   7       10.11       11.49      0.86 o 
   2   9   7       49.42       51.26      1.72 o 
   3   9   7        5.00        5.19      1.08 o 
   4   9   7       53.44       61.34      2.86 o 
   5   9   7        7.21        8.85      1.11 o 
  -7  10   7        4.90        6.35      0.75 o 
  -6  10   7      111.77      112.46      2.62 o 
  -5  10   7       54.30       52.28      1.59 o 
  -4  10   7        3.09        3.56      0.59 o 
  -3  10   7      158.60      150.98      3.17 o 
  -2  10   7       24.49       23.97      1.02 o 
  -1  10   7        2.62        2.84      0.64 o 
   0  10   7      135.19      150.66      3.67 o 
   1  10   7      127.00      119.50      3.09 o 
   2  10   7       15.09       15.52      1.07 o 
   3  10   7        0.46        0.56      0.62 o 
   4  10   7        3.34        3.07      0.75 o 
  -6  11   7       12.76       13.53      1.44 o 
  -5  11   7        4.07        5.19      0.84 o 
  -4  11   7        0.15       -0.56      0.56 o 
  -3  11   7        5.58        6.47      0.77 o 
  -2  11   7       81.48       91.88      2.65 o 
  -1  11   7        9.31        7.67      0.84 o 
   0  11   7        6.28        5.50      0.77 o 
   1  11   7       55.67       56.37      1.96 o 
   2  11   7       20.59       21.19      2.36 o 
   3  11   7       39.90       42.50      2.53 o 
  -4  12   7        8.77        8.47      0.99 o 
  -3  12   7        3.17        2.47      0.73 o 
  -2  12   7        0.27        1.47      0.73 o 
  -1  12   7       16.88       19.41      1.31 o 
   0  12   7       27.92       28.52      1.43 o 
   1  12   7        0.99        0.49      0.70 o 
 -10   0   8       12.91       14.69      1.13 o 
  -8   0   8        0.05        0.45      0.71 o 
  -6   0   8      158.13      151.98      6.57 o 
  -4   0   8       73.50       79.24      3.11 o 
  -2   0   8      301.07      306.23      8.02 o 
   0   0   8     1756.51     1749.01     32.86 o 
   2   0   8       28.32       27.60      0.88 o 
   4   0   8      351.38      325.79     11.18 o 
   6   0   8       18.89       15.26      1.42 o 
 -11   1   8        8.31        9.05      0.79 o 
 -10   1   8        0.04        0.59      0.51 o 
  -9   1   8        6.37        6.46      1.02 o 
  -8   1   8      205.89      215.39      4.17 o 
  -7   1   8      118.53      114.94      2.19 o 
  -6   1   8       89.99       86.57      1.57 o 
  -5   1   8        4.91        4.34      0.34 o 
  -4   1   8       14.73       16.61      0.51 o 
  -3   1   8       12.91       15.03      0.45 o 
  -2   1   8      356.59      348.71      4.86 o 
  -1   1   8       12.31       13.70      0.58 o 
   0   1   8      196.61      193.84      4.38 o 
   1   1   8      390.30      397.47     21.21 o 
   2   1   8      192.97      180.14      5.11 o 
   3   1   8        7.58        6.23      0.62 o 
   4   1   8       42.82       41.51      1.44 o 
   5   1   8        3.70        3.00      0.50 o 
   6   1   8        5.63        5.03      0.75 o 
   7   1   8        9.59        9.39      1.00 o 
 -11   2   8        5.00        5.04      0.73 o 
 -10   2   8       47.10       46.93      1.77 o 
  -9   2   8        0.40        0.42      0.54 o 
  -8   2   8       10.06        8.99      0.82 o 
  -7   2   8       18.45       16.86      0.81 o 
  -6   2   8       45.23       42.98      1.09 o 
  -5   2   8       33.68       27.18      0.80 o 
  -4   2   8      117.94      114.76      2.05 o 
  -3   2   8       33.78       34.73      0.89 o 
  -2   2   8       44.08       43.33      0.83 o 
  -1   2   8      345.05      357.32      6.59 o 
   0   2   8      176.37      176.78      4.11 o 
   1   2   8      113.69      108.77      4.08 o 
   2   2   8      201.26      194.48      6.92 o 
   3   2   8        0.63        1.69      0.32 o 
   4   2   8      161.00      149.48      3.88 o 
   5   2   8        9.34        8.99      0.81 o 
   6   2   8       11.94       12.44      1.15 o 
   7   2   8        2.68        2.48      0.75 o 
 -11   3   8        2.02        1.06      0.72 o 
 -10   3   8       33.98       38.13      1.67 o 
  -9   3   8        0.01       -0.35      0.51 o 
  -8   3   8       46.46       43.99      1.37 o 
  -7   3   8       14.40       14.83      0.82 o 
  -6   3   8      426.48      426.48      6.70 o 
  -5   3   8      434.41      407.42      6.38 o 
  -4   3   8       18.49       22.34      0.72 o 
  -3   3   8      140.27      127.55      2.23 o 
  -2   3   8       93.72       87.33      1.44 o 
  -1   3   8      219.83      210.62      3.03 o 
   0   3   8      520.42      497.97      9.80 o 
   1   3   8       76.29       65.13      2.84 o 
   2   3   8      171.96      154.38      5.86 o 
   3   3   8       41.44       36.90      1.28 o 
   4   3   8        0.52        0.68      0.44 o 
   5   3   8        0.01        0.25      0.53 o 
   6   3   8       18.69       16.09      1.42 o 
   7   3   8       57.02       52.58      2.40 o 
 -10   4   8       41.32       44.88      1.77 o 
  -9   4   8        0.29       -0.46      0.46 o 
  -8   4   8       21.60       22.84      1.05 o 
  -7   4   8       50.57       49.36      1.44 o 
  -6   4   8      255.66      239.26      4.00 o 
  -5   4   8      205.71      204.34      3.44 o 
  -4   4   8      339.71      320.45      5.08 o 
  -3   4   8       17.88       17.92      0.75 o 
  -2   4   8      345.01      357.20      5.04 o 
  -1   4   8       14.41       16.94      0.46 o 
   0   4   8        4.59        4.99      1.15 o 
   1   4   8       70.19       73.12      3.19 o 
   2   4   8      339.48      330.41     11.54 o 
   3   4   8        1.06        2.37      0.80 o 
   4   4   8        9.35       10.65      0.89 o 
   5   4   8       16.16       15.23      0.98 o 
   6   4   8       26.34       23.77      1.36 o 
   7   4   8        0.02        0.76      0.68 o 
 -10   5   8        0.48        0.18      0.53 o 
  -9   5   8        0.35        0.57      0.51 o 
  -8   5   8       51.23       54.51      1.64 o 
  -7   5   8      100.84       95.12      2.24 o 
  -6   5   8      301.94      285.08      4.70 o 
  -5   5   8        3.64        3.13      0.39 o 
  -4   5   8       30.20       26.83      0.82 o 
  -3   5   8        7.55        8.53      0.49 o 
  -2   5   8        0.14        0.33      0.24 o 
  -1   5   8        0.97        1.36      0.33 o 
   0   5   8       89.97       85.34      1.55 o 
   1   5   8      180.15      171.35      3.43 o 
   2   5   8        2.35        2.06      0.24 o 
   3   5   8       57.94       50.75      1.66 o 
   4   5   8       21.11       20.53      1.60 o 
   5   5   8        0.01       -0.04      0.53 o 
   6   5   8       46.61       46.77      1.92 o 
   7   5   8        2.20        2.17      0.81 o 
 -10   6   8        0.49       -0.66      0.66 o 
  -9   6   8        0.04       -0.31      0.51 o 
  -8   6   8        5.27        6.35      0.77 o 
  -7   6   8        0.00        0.39      0.46 o 
  -6   6   8      174.47      181.51      3.20 o 
  -5   6   8       21.64       20.64      0.80 o 
  -4   6   8      245.69      233.89      3.87 o 
  -3   6   8      143.33      140.42      2.61 o 
  -2   6   8       24.04       18.25      0.85 o 
  -1   6   8      158.33      159.78      2.74 o 
   0   6   8        7.71        6.25      0.52 o 
   1   6   8       50.71       48.44      1.57 o 
   2   6   8      178.99      172.62      4.50 o 
   3   6   8       17.50       15.55      0.89 o 
   4   6   8        6.82        5.91      0.89 o 
   5   6   8       12.97       17.05      1.51 o 
   6   6   8        0.42        0.09      1.33 o 
  -9   7   8       11.14       12.52      0.95 o 
  -8   7   8       11.23       10.94      0.88 o 
  -7   7   8        8.06       10.73      0.69 o 
  -6   7   8        0.24       -0.32      0.32 o 
  -5   7   8       53.68       54.58      1.32 o 
  -4   7   8        2.33        2.12      0.38 o 
  -3   7   8        3.25        3.07      0.39 o 
  -2   7   8      111.50      116.83      2.14 o 
  -1   7   8      175.95      169.30      4.12 o 
   0   7   8       61.20       54.73      1.57 o 
   1   7   8       23.87       25.49      2.13 o 
   2   7   8       22.63       22.85      2.66 o 
   3   7   8       32.99       26.38      1.28 o 
   4   7   8        1.19        0.75      0.59 o 
   5   7   8       26.45       29.42      1.53 o 
   6   7   8       36.83       37.28      2.84 o 
  -8   8   8        4.26        7.00      0.77 o 
  -7   8   8        9.83        9.47      0.81 o 
  -6   8   8        5.72        6.24      0.65 o 
  -5   8   8       16.82       16.09      0.90 o 
  -4   8   8       87.45       91.06      2.14 o 
  -3   8   8      129.17      133.26      2.84 o 
  -2   8   8        0.03        0.67      0.37 o 
  -1   8   8        0.51        0.80      0.38 o 
   0   8   8        0.65        0.11      0.56 o 
   1   8   8        3.88        3.91      0.55 o 
   2   8   8       71.88       72.57      2.47 o 
   3   8   8       59.75       71.79      2.47 o 
   4   8   8        0.94        0.35      0.59 o 
   5   8   8        4.89        6.40      0.98 o 
  -8   9   8       23.85       29.21      1.77 o 
  -7   9   8       57.46       57.65      1.92 o 
  -6   9   8       20.88       18.41      1.13 o 
  -5   9   8       59.75       65.24      1.81 o 
  -4   9   8        8.91       10.40      0.77 o 
  -3   9   8        5.37        3.97      0.61 o 
  -2   9   8       27.03       27.74      1.08 o 
  -1   9   8       84.31       87.61      3.29 o 
   0   9   8       14.64       15.28      0.99 o 
   1   9   8       90.61       92.36      2.95 o 
   2   9   8        0.87        0.86      0.62 o 
   3   9   8       25.52       23.66      1.44 o 
   4   9   8       12.73       14.31      1.24 o 
  -7  10   8        1.95        2.37      0.63 o 
  -6  10   8        2.81        2.75      0.60 o 
  -5  10   8       30.83       31.05      1.28 o 
  -4  10   8       31.49       33.65      1.28 o 
  -3  10   8       13.20       14.40      0.92 o 
  -2  10   8        1.21        1.51      0.50 o 
  -1  10   8        0.27        0.41      0.60 o 
   0  10   8        1.89        2.08      0.62 o 
   1  10   8       30.85       25.59      1.33 o 
   2  10   8        1.13       -0.52      0.52 o 
   3  10   8       25.54       29.20      1.70 o 
  -5  11   8       15.66       17.45      1.10 o 
  -4  11   8        0.46        1.54      0.79 o 
  -3  11   8       10.69       10.46      0.85 o 
  -2  11   8       90.40       88.40      2.60 o 
  -1  11   8       63.93       64.71      2.69 o 
   0  11   8        5.71        6.73      0.96 o 
   1  11   8        6.90        9.83      0.99 o 
   2  11   8       14.28       12.77      1.07 o 
  -2  12   8        1.34        1.57      0.70 o 
  -1  12   8       16.40       19.83      1.31 o 
  -9   0   9      128.90      146.01      3.65 o 
  -7   0   9       48.06       43.03      1.50 o 
  -5   0   9      111.96       82.89      2.84 o 
  -3   0   9       84.77       98.29      5.24 o 
  -1   0   9      739.69      747.12     12.40 o 
   1   0   9       20.07       21.30      1.06 o 
   3   0   9        6.70        2.31      0.53 o 
   5   0   9      155.75      152.25      5.86 o 
   7   0   9        9.38        7.81      1.42 o 
 -10   1   9       30.76       31.01      1.30 o 
  -9   1   9       64.05       62.13      2.04 o 
  -8   1   9        0.45        0.44      0.35 o 
  -7   1   9       13.88       15.22      0.79 o 
  -6   1   9        1.21        0.40      0.30 o 
  -5   1   9      237.89      231.26      3.82 o 
  -4   1   9       51.70       43.41      1.01 o 
  -3   1   9      103.10      103.82      1.88 o 
  -2   1   9       13.90       13.21      0.57 o 
  -1   1   9       17.11       15.80      0.49 o 
   0   1   9       69.44       74.02      1.61 o 
   1   1   9      143.27      133.36      2.99 o 
   2   1   9        7.80        7.46      0.53 o 
   3   1   9      156.09      146.25      3.76 o 
   4   1   9       61.72       55.43      1.82 o 
   5   1   9       12.67       10.06      0.89 o 
   6   1   9        0.66        0.44      0.50 o 
   7   1   9        6.16        6.59      0.88 o 
 -10   2   9        8.94        8.24      0.84 o 
  -9   2   9       60.20       65.44      1.84 o 
  -8   2   9        0.04        0.71      0.42 o 
  -7   2   9       17.68       18.92      0.85 o 
  -6   2   9      107.71      104.24      2.05 o 
  -5   2   9       29.68       27.22      0.85 o 
  -4   2   9       18.95       14.38      0.69 o 
  -3   2   9       64.51       60.43      1.40 o 
  -2   2   9       28.38       26.36      1.17 o 
  -1   2   9     1113.00     1138.86     16.73 o 
   0   2   9      148.02      148.32      3.37 o 
   1   2   9       12.75       13.84      1.24 o 
   2   2   9        9.68       10.55      0.40 o 
   3   2   9        2.21        2.94      0.44 o 
   4   2   9       24.52       22.62      1.42 o 
   5   2   9       25.19       27.89      1.69 o 
   6   2   9        0.09       -0.16      0.62 o 
 -10   3   9        0.31        0.72      0.55 o 
  -9   3   9       62.18       63.16      1.82 o 
  -8   3   9        0.48        0.69      0.42 o 
  -7   3   9        1.88        1.53      0.42 o 
  -6   3   9        1.68        2.50      0.42 o 
  -5   3   9      250.29      238.61      3.97 o 
  -4   3   9      179.97      159.05      3.08 o 
  -3   3   9      250.72      241.88      4.36 o 
  -2   3   9       11.32        8.50      0.49 o 
  -1   3   9       17.50       15.91      0.65 o 
   0   3   9       96.53       91.90      2.80 o 
   1   3   9       26.60       19.88      1.42 o 
   2   3   9      149.24      149.94      5.68 o 
   3   3   9       43.52       43.98      1.41 o 
   4   3   9        3.48        3.29      0.46 o 
   5   3   9        1.67        1.64      0.55 o 
   6   3   9       12.51       13.52      1.06 o 
 -10   4   9       36.50       39.89      1.53 o 
  -9   4   9        0.83        0.84      0.64 o 
  -8   4   9        5.95        5.10      0.76 o 
  -7   4   9      234.64      229.57      3.97 o 
  -6   4   9        6.81        8.47      0.62 o 
  -5   4   9      101.99       95.15      1.88 o 
  -4   4   9        5.63        5.82      0.47 o 
  -3   4   9      190.01      178.44      3.36 o 
  -2   4   9        0.48        0.39      0.27 o 
  -1   4   9       17.73       15.21      0.50 o 
   0   4   9       10.73       11.15      0.98 o 
   1   4   9       49.64       48.27      2.48 o 
   2   4   9       15.12       12.42      1.42 o 
   3   4   9        9.02        9.31      1.06 o 
   4   4   9        3.46        3.36      0.55 o 
   5   4   9       63.43       59.24      2.04 o 
   6   4   9       43.79       44.90      1.87 o 
 -10   5   9       11.98       11.78      1.00 o 
  -9   5   9        1.86        1.32      0.59 o 
  -8   5   9        0.01        0.46      0.43 o 
  -7   5   9       87.19       85.33      1.88 o 
  -6   5   9       61.97       66.90      1.55 o 
  -5   5   9       14.23       16.41      0.73 o 
  -4   5   9       92.14       86.72      1.75 o 
  -3   5   9      182.69      179.74      3.07 o 
  -2   5   9        4.80        6.12      0.46 o 
  -1   5   9        5.53        3.92      0.39 o 
   0   5   9       43.62       42.59      1.01 o 
   1   5   9       30.55       29.74      0.98 o 
   2   5   9      130.27      120.56      3.23 o 
   3   5   9      174.45      165.91      4.37 o 
   4   5   9        9.12        8.39      0.75 o 
   5   5   9        2.61        2.02      0.59 o 
   6   5   9        0.40        0.61      0.89 o 
  -9   6   9       54.30       58.35      1.81 o 
  -8   6   9        9.02        9.14      0.71 o 
  -7   6   9        8.84        8.89      0.67 o 
  -6   6   9        3.29        1.36      0.42 o 
  -5   6   9        2.14        2.53      0.43 o 
  -4   6   9       36.15       39.29      1.25 o 
  -3   6   9       99.69       97.21      1.91 o 
  -2   6   9      152.35      143.25      2.80 o 
  -1   6   9       10.09        9.52      0.66 o 
   0   6   9       95.07       96.11      3.46 o 
   1   6   9       50.30       49.37      1.61 o 
   2   6   9       15.42       15.20      1.06 o 
   3   6   9       59.48       56.12      1.87 o 
   4   6   9        3.99        5.02      0.72 o 
   5   6   9       19.23       22.64      1.77 o 
  -9   7   9       14.33       16.37      1.06 o 
  -8   7   9       20.66       21.13      1.02 o 
  -7   7   9        9.20       12.58      0.76 o 
  -6   7   9        6.68        6.04      0.58 o 
  -5   7   9      192.81      195.66      3.44 o 
  -4   7   9      114.17      121.70      2.32 o 
  -3   7   9       24.60       26.94      0.86 o 
  -2   7   9       26.97       26.76      1.51 o 
  -1   7   9        2.69        1.61      0.41 o 
   0   7   9       21.44       24.07      1.15 o 
   1   7   9       32.98       34.26      1.34 o 
   2   7   9       13.49       12.36      0.89 o 
   3   7   9       21.72       19.80      1.24 o 
   4   7   9        7.31        8.28      0.89 o 
   5   7   9       13.90       14.43      1.28 o 
  -8   8   9       27.95       32.11      1.45 o 
  -7   8   9       36.12       42.37      2.00 o 
  -6   8   9        7.79        9.45      0.87 o 
  -5   8   9        4.58        4.14      0.63 o 
  -4   8   9        0.91        2.16      0.79 o 
  -3   8   9       53.87       50.75      1.71 o 
  -2   8   9       22.21       23.15      1.18 o 
  -1   8   9       16.12       16.25      1.15 o 
   0   8   9      135.33      142.50      6.39 o 
   1   8   9       19.72       19.05      1.15 o 
   2   8   9       15.08       15.47      1.15 o 
   3   8   9       39.48       42.94      2.66 o 
   4   8   9        6.29        6.56      0.89 o 
  -7   9   9        7.01        5.41      0.73 o 
  -6   9   9        0.46        0.44      0.56 o 
  -5   9   9        3.74        5.49      0.68 o 
  -4   9   9        4.56        5.65      0.65 o 
  -3   9   9        6.99        8.18      0.73 o 
  -2   9   9       71.77       71.65      2.38 o 
  -1   9   9        9.08        9.25      0.79 o 
   0   9   9        1.69        1.28      0.59 o 
   1   9   9       83.52       84.97      2.77 o 
   2   9   9        1.22        2.44      0.75 o 
   3   9   9        2.87        4.74      0.85 o 
  -6  10   9        9.71        9.77      0.87 o 
  -5  10   9        0.26       -0.09      0.52 o 
  -4  10   9       19.71       18.17      1.08 o 
  -3  10   9        0.52        0.06      0.54 o 
  -2  10   9       36.81       38.30      1.33 o 
  -1  10   9       22.90       26.79      1.50 o 
   0  10   9       14.35       13.90      2.40 o 
   1  10   9        4.30        4.58      0.98 o 
   2  10   9       41.75       40.46      1.96 o 
  -3  11   9        0.04       -0.59      0.59 o 
  -2  11   9       19.88       20.57      1.38 o 
  -1  11   9        1.55        1.87      0.82 o 
 -10   0  10       30.20       27.97      1.40 o 
  -8   0  10        1.03        1.18      0.86 o 
  -6   0  10      118.27      115.03      3.51 o 
  -4   0  10      124.67      136.41      3.88 o 
  -2   0  10        0.98        1.25      0.50 o 
   0   0  10       54.50       59.50      1.87 o 
   2   0  10      188.66      174.08      6.21 o 
   4   0  10        0.01       -0.53      0.53 o 
   6   0  10        6.09        7.45      1.24 o 
 -10   1  10        6.56        8.29      0.69 o 
  -9   1  10        2.65        3.24      0.65 o 
  -8   1  10      172.96      183.34      3.36 o 
  -7   1  10        3.44        3.40      0.49 o 
  -6   1  10        9.69        6.73      0.52 o 
  -5   1  10       37.81       32.37      0.96 o 
  -4   1  10       46.64       34.60      1.07 o 
  -3   1  10       11.53        9.26      0.56 o 
  -2   1  10      307.65      307.50      5.43 o 
  -1   1  10      119.01      117.06      2.30 o 
   0   1  10      461.25      459.32      8.97 o 
   1   1  10       43.94       41.30      1.24 o 
   2   1  10        6.03        5.56      0.43 o 
   3   1  10        6.95        5.93      0.55 o 
   4   1  10       27.01       28.57      1.19 o 
   5   1  10       31.48       30.96      1.31 o 
 -10   2  10        1.51        1.57      0.55 o 
  -9   2  10       33.25       40.48      2.04 o 
  -8   2  10       19.63       24.35      1.15 o 
  -7   2  10        0.19        0.86      0.48 o 
  -6   2  10      120.63      117.08      2.52 o 
  -5   2  10        1.23        0.16      0.34 o 
  -4   2  10      106.90      111.69      2.35 o 
  -3   2  10        0.01        0.38      0.38 o 
  -2   2  10        7.18        7.17      0.49 o 
  -1   2  10       30.71       26.97      0.97 o 
   0   2  10      132.34      126.41      3.61 o 
   1   2  10        3.50        4.61      0.89 o 
   2   2  10       13.17       14.82      0.62 o 
   3   2  10        0.60        0.40      1.15 o 
   4   2  10       21.09       22.05      1.11 o 
   5   2  10        8.31        8.12      0.81 o 
 -10   3  10        0.86        1.02      0.63 o 
  -9   3  10        3.03        2.28      0.55 o 
  -8   3  10      125.30      132.61      2.63 o 
  -7   3  10      118.39      121.31      2.70 o 
  -6   3  10       17.20       15.17      1.00 o 
  -5   3  10        0.47        0.00      0.36 o 
  -4   3  10       25.94       23.41      0.88 o 
  -3   3  10        8.13        7.92      0.55 o 
  -2   3  10       55.12       53.63      1.31 o 
  -1   3  10        2.35        1.56      0.29 o 
   0   3  10        3.57        3.55      0.89 o 
   1   3  10       18.77       18.46      1.60 o 
   2   3  10        5.07        6.03      1.06 o 
   3   3  10        5.55        4.39      0.62 o 
   4   3  10       69.02       65.61      3.82 o 
   5   3  10        2.18        2.51      0.59 o 
  -9   4  10       16.57       19.76      1.02 o 
  -8   4  10        4.60        4.84      0.61 o 
  -7   4  10        5.71        6.26      0.80 o 
  -6   4  10       32.21       38.97      1.28 o 
  -5   4  10        6.31        8.47      0.61 o 
  -4   4  10        4.69        5.17      0.53 o 
  -3   4  10       78.09       75.67      1.73 o 
  -2   4  10        2.67        2.55      0.38 o 
  -1   4  10       60.87       63.26      1.90 o 
   0   4  10      154.24      160.23      6.21 o 
   1   4  10       25.28       26.80      1.95 o 
   2   4  10       20.48       20.41      1.77 o 
   3   4  10       13.20       11.08      0.63 o 
   4   4  10       11.44       11.35      0.89 o 
   5   4  10        6.55        6.78      0.81 o 
  -9   5  10       33.27       36.94      1.33 o 
  -8   5  10        1.92        1.22      0.50 o 
  -7   5  10       26.26       30.59      1.17 o 
  -6   5  10      125.47      133.51      2.60 o 
  -5   5  10       91.16       91.05      2.12 o 
  -4   5  10        2.99        4.12      0.52 o 
  -3   5  10       52.96       46.99      1.28 o 
  -2   5  10      142.65      142.98      2.84 o 
  -1   5  10       27.41       26.94      0.95 o 
   0   5  10        2.06        1.24      0.33 o 
   1   5  10       39.48       38.86      2.48 o 
   2   5  10        1.89        2.33      0.53 o 
   3   5  10        5.27        7.19      0.62 o 
   4   5  10       11.61       12.49      0.89 o 
  -8   6  10       23.39       26.87      1.12 o 
  -7   6  10       31.79       29.82      1.09 o 
  -6   6  10       53.73       59.55      1.52 o 
  -5   6  10      122.58      122.29      3.02 o 
  -4   6  10      107.54      109.50      2.40 o 
  -3   6  10        1.98        3.39      0.72 o 
  -2   6  10        5.47        5.92      0.54 o 
  -1   6  10       19.46       16.76      0.83 o 
   0   6  10       49.15       51.44      1.70 o 
   1   6  10       57.04       62.40      1.90 o 
   2   6  10       76.81       76.84      2.93 o 
   3   6  10        6.93        8.62      0.75 o 
   4   6  10       13.93       11.46      1.02 o 
  -8   7  10       36.36       39.95      1.61 o 
  -7   7  10       23.62       25.38      1.30 o 
  -6   7  10        5.26        8.98      0.79 o 
  -5   7  10        4.70        4.68      0.63 o 
  -4   7  10        0.37        0.15      0.58 o 
  -3   7  10       19.71       19.02      1.03 o 
  -2   7  10       32.44       30.41      1.18 o 
  -1   7  10       48.51       45.86      1.48 o 
   0   7  10       12.39       13.61      1.06 o 
   1   7  10      102.21      106.62      3.07 o 
   2   7  10        7.04        7.05      0.89 o 
   3   7  10       25.17       24.30      1.51 o 
  -7   8  10        0.04       -0.54      0.54 o 
  -6   8  10       81.13       84.92      2.25 o 
  -5   8  10       12.07       12.60      0.88 o 
  -4   8  10       31.05       35.35      1.92 o 
  -3   8  10        0.01       -0.48      0.48 o 
  -2   8  10       16.90       14.22      0.90 o 
  -1   8  10        2.75        2.29      0.59 o 
   0   8  10        1.00        1.06      0.48 o 
   1   8  10       15.98       14.95      2.84 o 
   2   8  10       56.92       57.18      2.13 o 
  -6   9  10        1.59        0.80      0.82 o 
  -5   9  10        0.22       -0.49      0.49 o 
  -4   9  10       18.60       16.54      0.97 o 
  -3   9  10       29.73       29.29      1.38 o 
  -2   9  10       28.81       29.22      1.81 o 
  -1   9  10       42.55       46.11      1.87 o 
   0   9  10       14.40       17.09      1.18 o 
   1   9  10        2.83        2.51      0.89 o 
  -4  10  10        1.01        1.53      0.57 o 
  -3  10  10       12.55       13.88      0.96 o 
  -2  10  10        4.52        2.80      0.75 o 
  -1  10  10        1.39        0.71      1.06 o 
  -9   0  11        4.13        5.52      0.88 o 
  -7   0  11        3.72        4.03      0.68 o 
  -5   0  11       20.25       23.31      1.10 o 
  -3   0  11      168.32      164.62      3.63 o 
  -1   0  11      275.15      278.35      7.07 o 
   1   0  11       27.73       25.20      1.42 o 
   3   0  11        0.36        0.71      0.53 o 
  -9   1  11       81.55       90.72      2.09 o 
  -8   1  11        4.97        6.14      0.73 o 
  -7   1  11      123.81      132.78      2.90 o 
  -6   1  11        2.41        2.46      0.48 o 
  -5   1  11      239.57      219.19      4.19 o 
  -4   1  11        9.35        7.75      0.61 o 
  -3   1  11       60.58       69.23      1.69 o 
  -2   1  11        1.56        1.01      0.36 o 
  -1   1  11        0.01       -0.13      0.21 o 
   0   1  11       51.68       51.75      1.56 o 
   1   1  11        6.50        5.77      0.46 o 
   2   1  11       22.19       20.74      0.93 o 
   3   1  11       65.23       66.40      2.00 o 
   4   1  11       11.53       10.22      0.81 o 
  -9   2  11        7.52        8.86      1.33 o 
  -8   2  11        5.41        8.61      0.77 o 
  -7   2  11       28.01       24.06      1.11 o 
  -6   2  11        5.84        7.44      0.68 o 
  -5   2  11       17.99       17.61      0.90 o 
  -4   2  11        0.07       -0.32      0.32 o 
  -3   2  11      114.03      124.37      2.55 o 
  -2   2  11        2.03        1.14      0.36 o 
  -1   2  11       14.94       16.84      0.65 o 
   0   2  11        2.31        2.11      0.53 o 
   1   2  11       20.69       17.51      1.33 o 
   2   2  11       26.14       25.79      1.02 o 
   3   2  11       41.90       42.39      1.60 o 
   4   2  11        0.06        0.41      0.43 o 
  -9   3  11        9.72       11.45      0.95 o 
  -8   3  11       52.99       54.23      1.70 o 
  -7   3  11       48.52       51.74      1.87 o 
  -6   3  11        2.11        0.40      0.44 o 
  -5   3  11       18.98       21.16      0.94 o 
  -4   3  11       19.61       17.14      0.80 o 
  -3   3  11       35.41       37.69      1.26 o 
  -2   3  11        1.49        2.19      0.38 o 
  -1   3  11       51.84       50.23      1.28 o 
   0   3  11       35.60       35.14      2.13 o 
   1   3  11      140.00      148.70      5.86 o 
   2   3  11       10.35       10.37      0.49 o 
   3   3  11       40.13       38.13      2.48 o 
   4   3  11        0.79       -0.18      0.46 o 
  -8   4  11        2.99        1.77      0.62 o 
  -7   4  11        7.86        8.90      0.77 o 
  -6   4  11       40.81       45.75      1.44 o 
  -5   4  11       12.01       11.64      0.77 o 
  -4   4  11       14.05       15.57      1.04 o 
  -3   4  11       71.73       78.55      1.84 o 
  -2   4  11        5.52        4.53      0.48 o 
  -1   4  11       86.35       85.34      2.39 o 
   0   4  11        0.06       -0.18      0.71 o 
   1   4  11       24.20       24.14      1.95 o 
   2   4  11        6.03        7.81      1.24 o 
   3   4  11       16.23       17.12      0.91 o 
   4   4  11        1.12        0.89      0.48 o 
  -8   5  11        9.84        8.89      0.83 o 
  -7   5  11       13.37       16.41      1.01 o 
  -6   5  11       74.77       70.37      1.88 o 
  -5   5  11       76.03       84.98      2.06 o 
  -4   5  11       36.47       39.76      1.28 o 
  -3   5  11        3.09        4.24      0.46 o 
  -2   5  11        1.13        0.80      0.38 o 
  -1   5  11       31.25       28.27      1.70 o 
   0   5  11        0.44        0.91      0.35 o 
   1   5  11       72.95       73.65      3.73 o 
   2   5  11       36.05       33.94      1.21 o 
   3   5  11        0.95        0.71      0.46 o 
  -7   6  11       62.14       70.95      1.96 o 
  -6   6  11       16.35       18.55      0.99 o 
  -5   6  11        0.71        0.72      0.44 o 
  -4   6  11        6.29        7.32      0.63 o 
  -3   6  11       18.66       19.14      1.05 o 
  -2   6  11       32.85       34.16      1.14 o 
  -1   6  11        2.92        3.85      0.46 o 
   0   6  11       13.79       16.40      0.79 o 
   1   6  11        0.00        0.03      0.33 o 
   2   6  11        2.55        3.59      0.49 o 
   3   6  11        4.05        5.15      0.98 o 
  -7   7  11        3.09        1.07      0.70 o 
  -6   7  11       66.58       68.59      2.24 o 
  -5   7  11       15.13       19.99      1.20 o 
  -4   7  11       21.83       20.43      1.76 o 
  -3   7  11        9.13       10.98      0.88 o 
  -2   7  11       15.45       16.48      0.92 o 
  -1   7  11       24.21       26.54      1.51 o 
   0   7  11        3.37        4.69      0.71 o 
   1   7  11       33.54       36.11      1.37 o 
   2   7  11       32.18       33.17      1.48 o 
  -5   8  11        0.01       -0.22      0.60 o 
  -4   8  11       55.52       51.43      2.73 o 
  -3   8  11        5.13        4.29      0.66 o 
  -2   8  11       23.52       23.95      1.18 o 
  -1   8  11       22.27       21.39      1.21 o 
   0   8  11       11.90       11.16      0.91 o 
   1   8  11        1.84        2.75      0.63 o 
  -3   9  11        1.83        2.77      0.66 o 
  -2   9  11        0.98        1.01      0.71 o 
  -8   0  12        1.45        3.63      0.78 o 
  -6   0  12       81.75       78.02      2.32 o 
  -4   0  12       57.15       60.76      2.31 o 
  -2   0  12        9.71       11.30      1.51 o 
   0   0  12        1.23        0.71      0.53 o 
   2   0  12        1.76        1.77      0.71 o 
  -8   1  12       17.10       20.97      1.04 o 
  -7   1  12        1.11        1.02      0.53 o 
  -6   1  12        0.00       -0.43      0.74 o 
  -5   1  12       17.36       15.58      0.92 o 
  -4   1  12       44.41       42.65      1.34 o 
  -3   1  12        0.01       -0.30      0.30 o 
  -2   1  12       78.87       82.26      1.90 o 
  -1   1  12       64.73       62.72      1.55 o 
   0   1  12        4.36        4.82      0.55 o 
   1   1  12        6.50        7.20      0.62 o 
   2   1  12        1.72        1.27      0.44 o 
   3   1  12        7.82        7.81      0.68 o 
  -8   2  12        9.00       12.04      0.98 o 
  -7   2  12        0.99        0.68      0.48 o 
  -6   2  12       38.94       43.59      1.41 o 
  -5   2  12        0.71        0.00      0.43 o 
  -4   2  12       24.66       28.51      1.06 o 
  -3   2  12        7.26        7.37      0.59 o 
  -2   2  12        9.42       10.32      0.61 o 
  -1   2  12       67.14       69.54      1.65 o 
   0   2  12       56.34       55.69      1.70 o 
   1   2  12       26.93       28.92      1.33 o 
   2   2  12        8.91        7.16      0.62 o 
   3   2  12        0.70        0.66      0.43 o 
  -8   3  12       61.97       66.11      1.97 o 
  -7   3  12       19.99       24.20      1.20 o 
  -6   3  12        0.86        0.86      0.48 o 
  -5   3  12        0.25       -0.25      0.43 o 
  -4   3  12       86.61       90.10      2.20 o 
  -3   3  12        5.12        4.08      0.49 o 
  -2   3  12      158.74      169.66      3.33 o 
  -1   3  12        0.98        1.45      0.43 o 
   0   3  12       27.65       26.56      0.98 o 
   1   3  12        3.10        3.19      1.06 o 
   2   3  12        4.04        4.71      0.71 o 
  -7   4  12        0.84       -0.01      1.08 o 
  -6   4  12       24.64       24.94      1.12 o 
  -5   4  12        0.04        0.42      0.45 o 
  -4   4  12       33.30       38.56      1.28 o 
  -3   4  12        3.01        1.90      0.46 o 
  -2   4  12       16.75       14.79      0.75 o 
  -1   4  12        0.07       -0.59      0.59 o 
   0   4  12       95.13       96.41      4.26 o 
   1   4  12       31.20       40.46      2.48 o 
   2   4  12       35.40       39.57      2.48 o 
  -7   5  12       13.89       16.29      1.40 o 
  -6   5  12       23.17       17.64      1.02 o 
  -5   5  12        3.58        5.93      0.66 o 
  -4   5  12        1.45        0.99      0.54 o 
  -3   5  12        2.62        4.14      0.49 o 
  -2   5  12       24.64       26.07      0.96 o 
  -1   5  12       31.18       29.61      1.21 o 
   0   5  12        6.92        7.40      0.50 o 
   1   5  12        1.40        2.48      1.06 o 
  -6   6  12        4.66        5.95      0.86 o 
  -5   6  12       44.71       46.59      1.77 o 
  -4   6  12       10.43        9.48      0.94 o 
  -3   6  12        3.48        4.74      0.64 o 
  -2   6  12        6.70        6.65      0.68 o 
  -1   6  12        1.14        1.24      0.49 o 
   0   6  12       33.22       31.55      2.22 o 
   1   6  12        0.00       -0.18      0.35 o 
  -4   7  12       21.33       23.33      1.27 o 
  -3   7  12       50.70       49.63      2.02 o 
  -2   7  12        7.00        6.61      0.70 o 
  -1   7  12        9.80       12.71      3.28 o 
  -7   0  13       18.58       25.35      1.82 o 
  -5   0  13        7.88        7.73      1.00 o 
  -3   0  13      116.68      136.85      7.72 o 
  -1   0  13       17.21       20.41      1.42 o 
   1   0  13        1.24        4.44      0.89 o 
  -7   1  13       67.83       76.21      1.85 o 
  -6   1  13       10.46       12.16      0.78 o 
  -5   1  13       24.77       27.35      0.99 o 
  -4   1  13        1.44        1.08      0.40 o 
  -3   1  13        5.89        6.61      0.77 o 
  -2   1  13        1.61        3.88      0.55 o 
  -1   1  13       27.79       26.86      1.86 o 
   0   1  13        0.45        0.28      0.53 o 
   1   1  13       25.30       26.76      1.11 o 
  -6   2  13        0.01        0.28      0.52 o 
  -5   2  13        1.71        1.14      0.52 o 
  -4   2  13       17.16       18.09      0.93 o 
  -3   2  13      108.53      121.98      2.66 o 
  -2   2  13        0.34        0.16      0.38 o 
  -1   2  13        3.41        2.38      0.55 o 
   0   2  13       20.27       20.16      2.04 o 
   1   2  13       17.95       18.92      0.89 o 
  -6   3  13       50.27       52.73      1.67 o 
  -5   3  13       43.10       44.84      1.51 o 
  -4   3  13       31.34       31.48      1.18 o 
  -3   3  13        1.60        2.65      0.50 o 
  -2   3  13        5.32        5.83      0.59 o 
  -1   3  13       16.21       14.65      0.89 o 
   0   3  13       53.75       56.08      1.74 o 
  -5   4  13       89.01       90.63      2.27 o 
  -4   4  13        1.52        1.88      0.54 o 
  -3   4  13        2.39        3.00      0.49 o 
  -2   4  13        7.07        7.77      0.62 o 
  -1   4  13       20.80       20.08      0.95 o 
   0   4  13        1.33        0.93      0.34 o 
  -4   5  13        0.00       -0.23      0.47 o 
  -3   5  13        0.87       -0.18      0.52 o 
  -2   5  13        0.04        0.23      0.42 o 
                                                 
